# Supplementary material for: Birth asphyxia outcomes and associated factors among newborns admitted to a tertiary hospital in Eastern Uganda: A prospective cohort study
Source: BMC Pregnancy Childbirth. 2025 Apr 24;25:487. doi: 10.1186/s12884-025-07603-2 (PMC12023549; doi:10.1186/s12884-025-07603-2)
Supplement: Supplementary file 1 — Supplementary Material 1 [file 12884_2025_7603_MOESM1_ESM.xlsx]

## Sheet: Sheet1
Timestamp	QUESTIONNAIRE ID	1. How old are you? (age in years)	2. What is your weight ( Kgs)	3. What is your height (cm )	4. What is your marital status?	5. What is your highest level of education?	6. What is your employment status?	7. How many children have you delivered?	1. Did you deliver twins?	2. Did your membranes rupture before onset of labour?	3. Did you deliver before term?	4. What was the mode of delivery?	5. How many hours did you take in active labour?	6. Did you hypertension in pregnancy?	8. Was labour Obstructed?	9. Did you have bleeding before delivery?	10. Did you attend ANC?	11. How many times did you attend ANC	12. Where did you deliver from?	1. New-born Sex	2. Birth weight (Kgs)	3. Gestational age (weeks)	4. What was the foetal presentation?	5. What was the colour of the liquor?	1. Is the newborn referred from outside facilities?	2. Has the newborn been resuscitated?	3. Has the newborn been initiated to breastfeeding?	4. What is the newborn temperature at admission(oC)?	5. Has the newborn received any fluids resuscitation?	1. Has the baby developed HIE?	2. What is the score of HIE?	3. What is the new-borns SPO2 (%)	4. How many hours has the newborn spent in NICU From time of admission?	5. Has the newborn been discharged?	6. Has the new-born died?	1. Has the baby developed HIE?	2. What is the score of HIE?	3. What is the new-borns SPO2 (%)	4. How many hours has the newborn spent in NICU From time of admission?	5. Has the newborn been discharged?	6. Has the new-born died?	1. Has the baby developed HIE?	2. What is the score of HIE?	3. What is the new-borns SPO2 (%)	4. How many hours has the newborn spent in NICU From time of admission?	5. Has the newborn been discharged?	6. Has the new-born died?	Date_1	Time_1
2023-01-05 10:02:15	1	18	58	168	Married	Secondary	Not employed	1	No	Yes	No	C/S	20 hours	No	Yes	Yes	Yes	6	Hospital	Male	3	38	Vertex	Meconium stained	No	Yes	No	36.2	Yes	Yes	0-10: HIE Mild	87	30 minutes	No	No	Yes	0-10: HIE Mild	93	12 hours	No	No	Yes	0-10: HIE Mild	97	24 hours	No	No	2022-09-22	01:00:00
2023-01-05 09:55:22	2	22	73	165	Married	Secondary	Not employed	2	No	No	No	SVD	24 hours	No	No	No	Yes	5	Hospital	Female	3.2	38	Vertex	Clear	Yes	Yes	No	36.8	No	Yes	>=15 HIE Severe	79	45 minutes	No	No	Yes	>=15: HIE Severe	0	12 hours	No	Yes							2022-09-22	09:55:00
2023-01-05 09:48:47	3	32	65.3	164	Married	Secondary	Employed	3	No	No	No	SVD	4 hours	No	No	No	Yes	4	Hospital	Female	3.1	40	Vertex	Clear	No	No	No		No	No	0-10: HIE Mild	89	6 hours	No	No	No	0-10: HIE Mild	100	12 hours	No	No	Yes	0-10: HIE Mild	98	24 hours	No	No	2022-09-21	18:00:00
2023-01-05 09:42:37	4	18	51	161	Married	primary	Not employed	1	No	Yes	No	SVD	25 hours	Yes	No	No	Yes	4	Hospital	Male	26	36	Vertex	Meconium stained	Yes	No	No	37.9	Yes	Yes	>=15 HIE Severe	87	36 minutes	No	No	Yes	>=15: HIE Severe	95	12 hours	No	No	Yes	11-14: HIE Moderate	100	24 hours	No	No	2022-09-22	16:48:00
2023-01-05 09:34:53	5	18	56	163	Married	primary	Not employed	1	No	No	Yes	SVD	20 hours	No	Yes	No	Yes	3	Hospital	Female	2.5	36	Vertex	Meconium stained	Yes	Yes	No	33.9	Yes	Yes	11-14:HIE Moderate	82			No			88										2022-09-22	04:30:00
2023-01-05 09:16:55	6	23	67	168	Married	Secondary	Not employed	2	No	Yes	No	SVD	22 hours	No	No	Yes	Yes	4	Hospital	Male	2.7	36	Vertex	Meconium stained	Yes	Yes	Yes	39	Yes	Yes	>=15 HIE Severe	83	15 minutes	No	No	Yes	>=15: HIE Severe	99	12 hours	No	No	Yes	>=15: HIE Severe	97	24 hours	No	No	2022-09-23	00:00:00
2023-01-05 09:07:08	7	23	58	159	Married	primary	Not employed	2	No	No	No	SVD	21 hours	No	Yes	Yes	No	3	Hospital	Female	2.9	40	Vertex	Meconium stained	Yes	Yes	No	35.9	Yes	Yes	>=15 HIE Severe	74	20 minutes	No	No	Yes	>=15: HIE Severe	82	12 hours	No	No	Yes	>=15: HIE Severe	94	24 hours	No	No	2022-09-23	02:00:00
2023-01-05 08:57:56	8	30	71	167	Married	Tertiary	Not employed	3	No	Yes	No	C/S	25 hours	No	Yes	No	Yes	1	Hospital	Female	3.4	40	Vertex	Meconium stained	No	Yes	No	38.4	Yes	Yes	>=15 HIE Severe	81	10 minutes	No	No	Yes	11-14: HIE Moderate	90	12 hours	No	No	Yes	11-14: HIE Moderate	96	24 hours	No	No	2022-09-24	15:00:00
2023-01-04 11:08:43	9	17	56	154	Married	primary	Not employed	1	No	Yes	No	SVD	48 hours	No	No	No	Yes	4	Hospital	Male	3.2	37	Vertex	Clear	No	Yes	Yes	36.1	Yes	Yes	0-10: HIE Mild	97	20 minutes	No	No	Yes	0-10: HIE Mild	99	12 hours	No	No	Yes	0-10: HIE Mild	100	24 hours	Yes	No	2022-09-24	21:00:00
2023-01-04 10:55:11	10	16	65	160	Married	primary	Not employed	1	No	No	No	SVD	24 hours	No	No	No	Yes	5	Hospital	Male	3	38	Vertex	Clear	No	Yes	No	36	Yes	Yes	11-14:HIE Moderate	56	40 minutes	No	No	Yes	11-14: HIE Moderate	96	12 hours	No	No	Yes	0-10: HIE Mild	99	24 hours	No	No	2022-09-24	21:30:00
2023-01-04 11:02:14	11	23	72	170	Married	Secondary	Not employed	2	No	No	No	SVD	6 hours	No	No	No	Yes	5	Hospital	Male	3.2	40	Breech	Meconium stained	No	Yes	No	36.8	Yes	Yes	>=15 HIE Severe	90	1 hour	No	No	Yes	11-14: HIE Moderate	97	12 hours	No	No	Yes	0-10: HIE Mild	100	24 hours	No	No	2022-09-25	03:40:00
2023-01-05 08:35:14	12	43	68	168	Married	Tertiary	Employed	5	No	Yes	No	SVD	12 hours	Yes	No	No	Yes	4	Hospital	Male	2.6	36	Vertex	Clear	Yes	Yes	No	36	Yes	Yes	0-10: HIE Mild	80	15 minutes	No	No	Yes	0-10: HIE Mild	97	12 hours	No	No	Yes	0-10: HIE Mild	98	24 hours	No	No	2022-09-25	23:00:00
2023-01-05 08:22:46	13	23	51	164	Married	Secondary	Not employed	1	No	No	No	SVD	18 hours	No	No	No	Yes	3	Hospital	Male	3.4	40	Vertex	Meconium stained	No	Yes	No	36.1	Yes	Yes	>=15 HIE Severe	87	5 minutes	No	No	Yes	0-10: HIE Mild	95	12 hours	No	No	Yes	0-10: HIE Mild	100	24 hours	No	No	2022-09-26	18:56:00
2023-01-05 08:42:39	14	28	61	163	Married	Secondary	Not employed	4	No	No	No	C/S	12 hours	No	Yes	No	Yes	3	Hospital	Female	2.5	38	Breech	Meconium stained	No	Yes	No	36.2	Yes	Yes	0-10: HIE Mild	93	25 minutes	No	No	Yes	0-10: HIE Mild	97	12 hours	No	No	Yes	0-10: HIE Mild	100	24 hours	No	No	2022-09-26	19:36:00
2023-01-05 08:28:56	15	18	55	160	Married	primary	Not employed	1	No	No	Yes	C/S	24 hours	No	Yes	No	Yes	3	Hospital	Male	2.9	38	Vertex	Meconium stained	Yes	Yes	No	37.4	No	Yes	0-10: HIE Mild	88	10 minutes	No	No	Yes	0-10: HIE Mild	92	12 hours	No	No	Yes	0-10: HIE Mild	99	24 hours		No	2022-09-26	19:20:00
2023-01-05 08:13:16	16	17	63	165	Married	primary	Not employed	1	No	Yes	No	C/S	18 hours	No	Yes	No	Yes	4	Hospital	Male	2.9	37	Vertex	Meconium stained	Yes	Yes	No	36.8	Yes	Yes	>=15 HIE Severe	88	20 minutes	No	No	Yes	11-14: HIE Moderate	94	12 hours	No	No	Yes	0-10: HIE Mild	100	24 hours	No	No	2022-09-27	19:30:00
2023-01-04 16:46:13	17	18	63	158	Married	primary	Not employed	1	No	Yes	No	SVD		No	No	No	Yes	4	Hospital	Female	2.8	38	Vertex	Meconium stained	No	Yes	No	37.1	Yes	Yes	0-10: HIE Mild	89	12 minutes	No	No	Yes	11-14: HIE Moderate	94	12 hours	No	No	Yes	0-10: HIE Mild	99	24 hours	No	No	2022-09-27	17:30:00
2023-01-20 14:31:21	18	16	49	150	Single	primary	Not employed	1	No	No	No	C/S	24 hours	No	Yes	No	Yes	2	Hospital	Male	3.2	38	Vertex	Clear	Yes	Yes	No	37.2	Yes	Yes	11-14:HIE Moderate	72	16 minutes	No	No	Yes	0-10: HIE Mild	90	12 hours	No	No	Yes	0-10: HIE Mild	98	24 hours	No	No	2022-09-26	21:00:00
2023-01-04 13:22:17	19	25	70	169	Married	primary	Not employed	5	Yes	No	No	C/S	48 hours	No	Yes	No	Yes	3	Hospital	Male	2.8	37	Vertex	Clear	No	Yes	No	35.6	Yes	Yes	11-14:HIE Moderate	86	10 minutes	No	No	Yes	11-14: HIE Moderate	90	12 hours	No	No	Yes	11-14: HIE Moderate	95	24 hours	No	No	2022-09-28	18:26:00
2023-01-04 13:12:22	20	20	65	154	Married	Secondary	Not employed	1	No	No	No	SVD	12 hours	No	No	No	Yes	3	Hospital	Male	3.2	38	Vertex	Clear	No	Yes	Yes	36	Yes	Yes	0-10: HIE Mild	90	16 minutes	No	No	Yes	0-10: HIE Mild	92	12 hours	No	No	Yes	0-10: HIE Mild	96	24 hours	No	No	2022-09-28	20:00:00
2023-01-20 10:58:12	21	40	73	150	Married	primary	Not employed	7	No	Yes	No	SVD	4 hours	Yes	No	No	Yes	3	Hospital	Male	2.7	37	Vertex	Clear	No	Yes	No	36.4	Yes	Yes	0-10: HIE Mild	89	19 minutes	No	No	Yes	0-10: HIE Mild	94	12 hours	No	No	Yes	0-10: HIE Mild	100	24 hours	Yes	No	2022-09-28	20:30:00
2023-01-04 11:43:10	22	18	70	156	Married	Secondary	Not employed	1	No	No	No	SVD	16 hours	No	Yes	Yes	Yes	5	Hospital	Female	3.4	40	Vertex	Meconium stained	No	Yes	No	36.9	Yes	Yes	>=15 HIE Severe	79	9 minutes	No	No	Yes	0-10: HIE Mild	98	12 hours	No	No	Yes	0-10: HIE Mild	92	24 hours	No	No	2022-09-29	14:45:00
2023-01-04 11:37:34	23	24	61	158	Married	Secondary	Not employed	1	No	No	No	SVD	8 hours	No	No	No	Yes	2	Hospital	Male	2.8	36	Vertex	Clear	No	Yes	No	36	Yes	Yes	0-10: HIE Mild	86	10 minutes	No	No	Yes	0-10: HIE Mild	90	12 hours	No	No	Yes	0-10: HIE Mild	97	24 hours	No	No	2022-09-29	16:48:00
2023-01-04 11:24:43	24	25	71	169	Married	Secondary	Not employed	3	Yes	Yes	No	SVD	5 hours	No	Yes	Yes	Yes	3	Hospital	Female		36	Breech	Clear	Yes	Yes	No	36.4	Yes	Yes	>=15 HIE Severe	56	5 minutes	No	No	Yes	>=15: HIE Severe	0	8 hours	No	Yes							2022-09-29	17:25:00
2023-01-04 11:58:35	25	27	62	162	Married	primary	Employed	4	Yes	Yes	No	SVD	20 hours	No	Yes	Yes	Yes	8	Hospital	Male	2.5	38	Vertex	Clear	Yes	Yes	No	36.2	Yes	Yes	11-14:HIE Moderate	80	20 minutes	No	No	Yes	11-14: HIE Moderate	80	12 hours	No	No	Yes	0-10: HIE Mild	100	24 hours	No	No	2022-09-30	07:00:00
2023-01-04 11:31:10	26	30	65	161	Married	Tertiary	Employed	2	No	No	No	SVD	12 hours	No	No	No	Yes	4	Hospital	Female	3.2	40	Vertex	Meconium stained	No	No	No	36	Yes	Yes	>=15 HIE Severe	66	10 minutes	No	No	Yes	11-14: HIE Moderate	90	12 hours	No	No	Yes	0-10: HIE Mild	98	24 hours	No	No	2022-09-29	20:00:00
2023-01-04 12:56:17	27	25	72	168	Married	Secondary	Employed	2	No	No	No	SVD	5 hours	No	Yes	No	Yes	4	Hospital	Female	3.1	39	Vertex	Meconium stained	No	Yes	No	36.7	Yes	Yes	11-14:HIE Moderate	89	21 minutes	No	No	Yes	11-14: HIE Moderate	91	12 hours	No	No	Yes	0-10: HIE Mild	94	24 hours	No	No	2022-09-30	11:00:00
2023-01-04 11:49:00	28	17	54	163	Married	primary	Not employed	1	No	Yes	No	SVD	9 hours	No	No	No	Yes	4	Hospital	Male	3.2	38	Breech	Meconium stained	No	Yes	No	36.1	Yes	Yes	11-14:HIE Moderate	87	15 minutes	No	No	Yes	0-10: HIE Mild	90	12 hours	No	No	Yes	0-10: HIE Mild	97	24 hours	No	No	2022-09-30	05:30:00
2023-01-04 12:22:06	29	35	67	164	Married	primary	Not employed	5	No	No	No	C/S	10 hours	No	Yes	No	Yes	4	Hospital	Male	3.1	40	Vertex	Meconium stained	Yes	No	No	36	Yes	Yes	0-10: HIE Mild	90	3 minutes	No	No	Yes	0-10: HIE Mild	98	12 hours	No	No	Yes	0-10: HIE Mild	99	24 hours	No	No	2022-09-30	18:00:00
2023-01-04 13:04:36	30	18	65	150	Married	Secondary	Not employed	1	No	Yes	No	C/S	22 hours	No	Yes	No	Yes	3	Hospital	Male	2.9	39	Vertex	Clear	Yes	Yes	No	36.9	Yes	Yes	>=15 HIE Severe	55	5 minutes	No	No	Yes	0-10: HIE Mild	90	12 hours	No	No	Yes	>=15: HIE Severe	79	24 hours	No	No	2022-09-30	20:00:00
2023-01-04 12:11:41	31	24	69	76	Married	primary	Not employed	3	No	No	No	SVD	3 hours	Yes	No	No	Yes	4	Hospital	Female	2.5	37	Vertex	Clear	No	Yes	No	36.5	Yes	Yes	0-10: HIE Mild	85	20 minutes	No	No	Yes	0-10: HIE Mild	92	12 hours	No	No	Yes	0-10: HIE Mild	99	24 hours	No	No	2022-09-30	20:00:00
2023-01-04 15:27:02	32	31	60	157	Married	Secondary	Employed	1	No	Yes	No	C/S	9 hours	Yes	No	Yes	Yes	4	Hospital	Male	2.8	38	Vertex	Clear	No	No	No	36.3	No	Yes	0-10: HIE Mild	86	6 minutes	No	No	Yes	0-10: HIE Mild	95	12 hours	No	No	Yes	0-10: HIE Mild	98	24 hours	No	No	2022-10-02	16:00:00
2023-01-04 16:27:03	33	26	65	160	Married	Secondary	Not employed	2	No	No	No	C/S	8 hours	Yes	No	Yes	Yes	6	Hospital	Female		37	Breech	Meconium stained	No	Yes	No	36.3	No	Yes	0-10: HIE Mild	86		No	No	Yes	11-14: HIE Moderate	91	12 hours	No	No	Yes	11-14: HIE Moderate	94	24 hours	No	No	2022-10-01	21:18:00
2023-01-04 13:30:53	34	73	80	174	Married	primary	Not employed	1	No	No	No	SVD	5 hours	Yes	Yes	Yes	Yes	6	Hospital	Female		38	Vertex	Meconium stained	No	Yes	No	36.8	No	Yes	0-10: HIE Mild	90	12 minutes	No	No	Yes	0-10: HIE Mild	95	12 hours	No	No	Yes	0-10: HIE Mild	98	24 hours	Yes	No	2022-10-02	16:18:00
2023-01-06 11:22:52	35	28	58	160	Married	primary	Not employed	3	No	No	No	SVD	18 hours	No	No	No	Yes	4	Hospital	Male		38	Vertex	Meconium stained	No	Yes	No	36	Yes	Yes	>=15 HIE Severe	82	5 minutes	No	No	Yes	11-14: HIE Moderate	90	12 hours	No	No	Yes	0-10: HIE Mild	92	24 hours	No	No	2022-10-25	22:00:00
2023-01-06 17:13:42	36	20	54	162	Married	Secondary	Not employed	2	No	No	No	SVD	12 hours	No	No	No	Yes	6	Hospital	Female	3	40	Vertex	Clear	Yes	Yes	Yes	37.8	Yes	Yes	>=15 HIE Severe	83	18 minutes	No	No	Yes	11-14: HIE Moderate	85	12 hours	No	No	Yes	0-10: HIE Mild	89	24 hours	No	No	2022-10-26	21:00:00
2023-01-04 13:48:54	37	30	73	161	Married	Secondary	Not employed	3	No	Yes	Yes	SVD	18 hours	No	Yes	Yes	Yes	8	Hospital	Female		40	Breech	Meconium stained	Yes	Yes	No	37.4	Yes	Yes	>=15 HIE Severe	66	5 minutes	No	No	Yes	>=15: HIE Severe	82	12 hours	No	No	Yes	>=15: HIE Severe	84	24 hours	No	No	2022-10-02	18:10:00
2023-01-04 13:41:34	38	26	60	158	Married	Secondary	Employed	2	No	Yes	No	C/S		No	Yes	Yes	Yes	5	Hospital	Male		38	Vertex	Meconium stained	Yes	Yes	No	36.7	Yes	Yes	11-14:HIE Moderate	74	5 minutes	No	No	Yes	11-14: HIE Moderate	84	12 hours	No	No	Yes	11-14: HIE Moderate	95	24 hours	No	No	2022-10-02	03:26:00
2023-01-06 17:05:33	39	30	68	165	Married	Tertiary	Employed	1	No	Yes	No	C/S	48 hours	No	No	No	Yes	8	Hospital	Female	3.1	42	Vertex	Meconium stained	No	Yes	Yes	36.1	Yes	Yes	11-14:HIE Moderate	76	18 minutes	No	No	Yes	0-10: HIE Mild	90	12 hours	No	No	Yes	0-10: HIE Mild	95	24 hours	Yes	No	2022-10-31	11:00:00
2023-01-06 16:52:12	40	25	60	163	Married	primary	Employed	3	No	No	No	SVD	18 hours	No	Yes	No	Yes	3	Hospital	Male	3.2	39	Vertex	Clear	No	Yes	Yes	36.1	No	Yes	0-10: HIE Mild	95	10 minutes	No	No	Yes	0-10: HIE Mild	98	18 hours	No	No	Yes	0-10: HIE Mild	100	24 hours	No	No	2022-11-08	17:43:00
2023-01-04 16:19:52	41	31	70	161	Married	Tertiary	Employed	3	No	Yes	No	SVD	10 hours	Yes	No	Yes	Yes	8	Hospital	Female		40	Vertex	Meconium stained	Yes	Yes	No	37.2	Yes	Yes	0-10: HIE Mild	94	20 minutes	No	No	Yes	0-10: HIE Mild	98	12 hours	No	No	Yes	0-10: HIE Mild	98	24 hours	No	No	2022-10-03	18:55:00
2023-01-04 15:37:41	42	32	68	154	Married	primary	Not employed	1	No	No	Yes	C/S	8 hours	Yes	No	No	Yes	3	Hospital	Male	2.8	39	Vertex	Clear	No	Yes	No	35.8	Yes	Yes	0-10: HIE Mild	79	10 minutes	No	No	Yes	0-10: HIE Mild	90	12 hours	No	No	Yes	0-10: HIE Mild	95	24 hours	No	No	2022-10-03	16:50:00
2023-01-06 16:45:41	43	17	65	162	Married	primary	Not employed	1	No	No	No	SVD	24 hours	No	No	No	Yes	7	Hospital	Male	2.9	39	Vertex	Meconium stained	No	Yes	No	36.2	Yes	Yes	11-14:HIE Moderate	80	25minutes	No	No	Yes	11-14: HIE Moderate	89	12 hours	No	No	Yes	0-10: HIE Mild	98	24 hours	No	No	2022-11-15	01:00:00
2023-01-06 16:37:06	44	28	63	155	Married	Secondary	Not employed	4	No	No	No	SVD	10 hours	No	Yes	No	Yes	5	Hospital	Female	3.3	39	Breech	Meconium stained	No	Yes	No	35.9	No	Yes	>=15 HIE Severe	92	50 minutes	No	No	Yes	11-14: HIE Moderate	95	12 hours	No	No	Yes	0-10: HIE Mild	98	24 hours	No	No	2022-11-17	11:18:00
2023-01-04 15:17:45	45	36	74	170	Married	Secondary	Not employed	1	No	No	Yes	C/S	5 hours	No	No	Yes	Yes	3	Hospital	Female	2.8	36	Vertex	Clear	No	Yes	No	36.1	Yes	Yes	0-10: HIE Mild	89	5 minutes	No	No	Yes	0-10: HIE Mild	90	12 hours	No	No	Yes	0-10: HIE Mild	91	24 hours	Yes	No	2022-10-03	19:30:00
2023-01-04 16:36:30	46	22	64	165	Married	Tertiary	Not employed	1	No	No	No	C/S	14 hours	No	Yes	No	Yes	5	Hospital	Male	3.2	39	Vertex	Meconium stained	No	Yes	No	35.5	Yes	Yes	>=15 HIE Severe	72	5 minutes	No	No	Yes	>=15: HIE Severe	80	12 hours	No	No	Yes	>=15: HIE Severe	80	24 hours	No	No	2022-10-04	00:04:00
2023-01-04 16:05:28	47	29	68	170	Married	Secondary	Employed	3	No	No	No	C/S	10 hours	No	No	No	Yes	4	Hospital	Female	3.1	38	Vertex	Meconium stained	No	No	No	36	Yes	Yes	11-14:HIE Moderate	79	10 minutes	No	No	Yes	0-10: HIE Mild	92	12 hours	No	No	Yes	0-10: HIE Mild	92	24 hours	Yes	No	2022-10-04	01:20:00
2023-01-04 16:12:57	48	19	56	170	Married	Secondary	Not employed	1	No	No	No	SVD		No	No	No	Yes	5	Hospital	Male	2.6	38	Vertex	Clear	Yes	Yes	No	36.7	Yes	Yes	>=15 HIE Severe	79		No	No	Yes	0-10: HIE Mild	95	12 hours	No	No	Yes	0-10: HIE Mild	96	24 hours	No	No	2022-10-04	21:15:00
2023-01-04 13:56:05	49	22	60	56	Married	Secondary	Not employed	1	No	No	No	C/S	12 hours	No	Yes	No	Yes	4	Hospital	Male	3	38	Vertex	Meconium stained	Yes	No	No	37.2	Yes	Yes	11-14:HIE Moderate	70	5 minutes	No	No	Yes	>=15: HIE Severe	85	12 hours	No	No	Yes	11-14: HIE Moderate	82	24 hours	No	No	2022-10-04	21:00:00
2023-01-04 15:44:45	50	24	72	152	Married	Secondary	Not employed	4	No	Yes	Yes	SVD	3 hours	No	No	Yes	Yes	5	Hospital	Male	2.5	39	Vertex	Clear	No	Yes	No	35.6	Yes	Yes	0-10: HIE Mild	80	3 minutes	No	No	Yes	0-10: HIE Mild	90	12 hours	No	No	Yes	0-10: HIE Mild	97	24 hours	Yes	No	2022-10-04	22:40:00
2023-01-04 15:51:44	51	23	58	170	Single	Secondary	Not employed	1	No	No	Yes	C/S	12 hours	Yes	No	No	Yes	2	Hospital	Male	3.4	38	Vertex	Clear	No	No	Yes	35.8	Yes	Yes	0-10: HIE Mild	87	5 minutes	No	No	Yes	0-10: HIE Mild	95	12 hours	No	No	Yes	0-10: HIE Mild	99	24 minutes	No	No	2022-10-05	07:00:00
2023-01-03 12:58:42	52	30	103	172	Married	Secondary	Employed	4	No	No	No	C/S	17 hours	No	No	No	Yes	4	Hospital	Male	3.2	38	Vertex	Clear	No	Yes	No	37.4	Yes	Yes	0-10: HIE Mild	80	15minutes	No	No	Yes	0-10: HIE Mild	90	12 hours	No	No	Yes	11-14: HIE Moderate	60	24 hours	No	No	2022-10-05	16:00:00
2023-01-03 10:36:56	53	17	56	166	Married	primary	Not employed	2	No	No	No	C/S	10 hours	No	Yes	Yes	Yes	4	Hospital	Female	2.7	37	Vertex	Meconium stained	No	Yes	No	36.7	No	Yes	11-14:HIE Moderate	80	12 minutes	No	No	Yes	11-14: HIE Moderate	89	12 hours	No	No	Yes	11-14: HIE Moderate	94	24 hours	No	No	2022-10-05	16:25:00
2023-01-03 11:42:46	54	42	72	170	Married	primary	Not employed	7	Yes	No	No	C/S	5 hours	No	Yes	No	Yes	3	Hospital	Male	2.8	27	Vertex	Clear	Yes	Yes	No	36.6	Yes	Yes	0-10: HIE Mild	90	10 minutes	No	No	Yes	0-10: HIE Mild	92	12 hours	No	No	Yes	0-10: HIE Mild	98	24 hours	No	No	2022-10-05	18:14:00
2023-01-03 13:07:29	55	42	72	170	Married	primary	Not employed	7	Yes	No	No	C/S	5 hours	Yes	Yes	No	Yes	3	Hospital	Female	2.5	37	Vertex	Clear	Yes	Yes	No	36	Yes	Yes	0-10: HIE Mild	90	12 minutes	No	No	Yes	0-10: HIE Mild	95	12 hours	No	No	Yes	0-10: HIE Mild	99	24 hours	No	No	2022-10-05	18:14:00
2023-01-02 15:50:14	56	25	68	152	Married	Secondary	Not employed	1	No	No	No	SVD	5 hours	No	No	No	Yes	3	Hospital	Male	2.8	38	Vertex	Meconium stained	Yes	Yes	No	37.1	Yes	Yes	11-14:HIE Moderate	90	11 minutes	No	No	Yes	0-10: HIE Mild	98	12 hours	No	No	Yes	0-10: HIE Mild	99	24	No	No	2022-10-06	14:16:00
2023-01-03 12:22:50	57	34	80	170	Married	Non formal	Not employed	5	No	No	No	SVD	6 hours	No	No	No	Yes	3	Hospital	Female		38	Vertex	Clear	No	Yes	No	36.1	Yes	Yes	0-10: HIE Mild	89	10 minutes	No	No	Yes	0-10: HIE Mild	90	12 hours	No	No	Yes	0-10: HIE Mild	99	24 hours	No	No	2022-10-05	18:00:00
2023-01-03 11:32:03	58	21	65	154	Married	Secondary	Not employed	3	Yes	No	No	SVD		No	No	No	Yes	4	Hospital	Female	2.6	40	Vertex	Clear	Yes	Yes	Yes	36.1	Yes	Yes	0-10: HIE Mild	80	5 minutes	No	No	Yes	0-10: HIE Mild	92	12 hours	No	No							2022-10-05	19:05:00
2023-01-03 11:19:39	59	21	65	154	Married	Secondary	Not employed	3	Yes	No	No	SVD	5 hours	No	No	No	Yes	4	Hospital	Male	2.5	37	Vertex	Clear	Yes	Yes	Yes	35.8	Yes	Yes	0-10: HIE Mild	89	2 minutes	No	No	Yes	0-10: HIE Mild	97	12 hours	No	No	Yes	0-10: HIE Mild	100	24 hours	No	No	2022-10-05	19:05:00
2023-01-03 10:47:18	60	27	78	170	Married	Secondary	Not employed	1	No	No	No	C/S	12 hours	No	Yes	No	Yes	3	Hospital	Female	3.2	38	Vertex	Clear	Yes	Yes	No	36.1	Yes	Yes	>=15 HIE Severe	74	5 minutes	No	No	Yes	11-14: HIE Moderate	90	12 hours	No	No	Yes	11-14: HIE Moderate	94	24 hours	No	No	2022-10-05	17:00:00
2023-01-02 15:37:47	61	27	78	172	Married	Tertiary	Employed	1	No	Yes	No	SVD	6 hours	Yes	Yes	Yes	Yes	7	Hospital	Male	4	39	Vertex	Meconium stained	No	Yes	No	37.3	No	Yes	11-14:HIE Moderate	86	7 minutes	No	No	Yes	0-10: HIE Mild	98	12 hours	No	No	Yes	0-10: HIE Mild	98	24 hours	No	No	2022-10-06	14:30:00
2023-01-03 10:16:54	62	23	66	158	Married	Secondary	Employed	1	No	No	No	C/S	4 hours	Yes	No	Yes	Yes	4	Hospital	Male	3.3	40	Vertex	Meconium stained	No	No	No	36.9	No	Yes	0-10: HIE Mild	89	6 minutes	No	No	Yes	0-10: HIE Mild	94	12 hours	No	No	Yes	0-10: HIE Mild	98	24 hours	No	No	2022-10-06	13:26:00
2023-01-03 12:45:11	63	23	70	74	Single	Secondary	Not employed	1	No	No	No	C/S	24 hours	No	Yes	No	Yes	3	Hospital	Female	3.8	40	Vertex	Clear	No	Yes	No	90	Yes	Yes	11-14:HIE Moderate	94	12 minutes	No	No	Yes	0-10: HIE Mild	99	12 hours	No	No	Yes	0-10: HIE Mild	99	24 hours	No	No	2022-10-06	04:00:00
2023-01-04 15:58:41	64	17	60	161	Single	Secondary	Not employed	1	No	Yes	No	C/S	6 hours	No	Yes	Yes	Yes	4	Hospital	Male	2.8	37	Vertex	Meconium stained	Yes	Yes	No	34.9	No	Yes	11-14:HIE Moderate	90	5 minutes	No	No	Yes	11-14: HIE Moderate	94	12 hours	No	No	Yes	11-14: HIE Moderate	95	24 hours	No	No	2022-10-06	03:00:00
2023-01-04 15:08:09	65	30	68	154	Married	primary	Not employed	3	No	Yes	No	SVD	12 hours	No	Yes	No	Yes	2	Hospital	Male	3.5	38	Vertex	Meconium stained	Yes	Yes	No	36.8	Yes	Yes	>=15 HIE Severe	43	2 minutes	No	Yes			88										2022-10-05	18:00:00
2023-01-04 14:59:06	66	17	55	163	Married	primary	Not employed	1	No	Yes	No	C/S	9 hours	No	Yes	Yes	Yes	3	Hospital	Female	3	38	Vertex	Meconium stained	Yes	Yes	No	36.8	No	Yes	>=15 HIE Severe	40	15 minutes	No	Yes			88										2022-10-10	13:26:00
2022-12-30 15:55:00	67	32	70	169	Married	primary	Not employed	7	Yes	No	No	C/S	10 hours	Yes	Yes	Yes	Yes	6	Hospital	Male	3	40	Vertex	Meconium stained	Yes	Yes	No	36.9	No	Yes	11-14:HIE Moderate	94	8 minutes	No	No	Yes	0-10: HIE Mild	98	12 hours	No	No	Yes	0-10: HIE Mild	100	24 hours	No	No	2022-10-13	21:00:00
2022-12-30 22:07:34	68	27	65	154	Married	primary	Not employed	1	No	No	No	SVD	4 hours	No	No	No	Yes	4	Hospital	Male	3.3	38	Vertex	Clear	No	Yes	No	36.7	Yes	Yes	11-14:HIE Moderate	75	10 minutes	No	No	Yes	0-10: HIE Mild	90	12 hours	No	No	Yes	0-10: HIE Mild	95	24 hours	Yes	No	2022-10-08	03:00:00
2022-12-30 17:10:36	69	30	69	154	Married	primary	Not employed	6	No	No	No	SVD	2 hours	No	No	No	Yes	3	Hospital	Male	3.3	38	Vertex	Clear	No	Yes	Yes	35.8	Yes	Yes	0-10: HIE Mild	85	14 minutes	No	No	Yes	0-10: HIE Mild	92	12 hours	No	No	Yes	0-10: HIE Mild	95	24 hours	No	No	2022-10-07	21:00:00
2022-12-30 23:25:17	70	37	69	152	Married	Secondary	Not employed	7	Yes	No	No	C/S	10 hours	No	No	Yes	Yes	5	Hospital	Female	3	38	Vertex	Clear	No	Yes	No	36	Yes	Yes	0-10: HIE Mild	85	12 minutes	No	No	Yes	0-10: HIE Mild	92	12 hours	No	No	Yes	0-10: HIE Mild	93	24 hours	Yes	No	2022-10-08	19:00:00
2023-01-02 11:31:37	71	23	56	169	Married	Secondary	Not employed	2	No	No	No	C/S	12 hours	No	Yes	No	Yes	4	Hospital	Male	3.6	40	Vertex	Meconium stained	No	Yes	No	36.2	Yes	Yes	11-14:HIE Moderate	96	5 minutes	No	No	Yes	0-10: HIE Mild	96	12 hours	No	No	Yes	0-10: HIE Mild	98	24 hours	Yes	No	2022-10-08	13:30:00
2023-01-02 12:05:43	72	20	46	169	Single	Tertiary	Not employed	1	No	Yes	No	SVD	8 hours	No	No	No	Yes	3	Hospital	Female	2.8	38	Vertex	Meconium stained	No	Yes	No	90	Yes	Yes	11-14:HIE Moderate	89	10 minutes	No	No	Yes	0-10: HIE Mild	90	12 hours	No	No	Yes	0-10: HIE Mild	92	24 hours	Yes	No	2022-10-08	13:00:00
2023-01-02 11:48:13	73	20	42	156	Married	Secondary	Not employed	3	Yes	Yes	No	SVD	7 hours	No	No	No	Yes	4	Hospital	Female	2.5	37	Vertex	Meconium stained	No	Yes	Yes	36	Yes	Yes	0-10: HIE Mild	91	6 minutes	No	No	Yes	0-10: HIE Mild	95	12 hours	Yes	No	Yes	0-10: HIE Mild	98	24 hours	Yes	No	2022-10-08
2022-12-30 15:26:49	74	20	42	156	Married	Secondary	Not employed	3	Yes	Yes	No	SVD	7 hours	No	No	No	Yes	4	Hospital	Male	2.6	38	Vertex	Meconium stained	No	Yes	Yes	36.2	Yes	Yes	0-10: HIE Mild	90	6 minutes	No	No	Yes	0-10: HIE Mild	92	12 hours	No	No	Yes	0-10: HIE Mild	92	24 hours	Yes	No	2022-10-07	23:45:00
2022-12-28 22:18:13	75	26	75	168	Married	Tertiary	Not employed	1	No	No	No	C/S	12hours	No	Yes	No	Yes	5	Hospital	Male	3.3	40	Vertex	Meconium stained	No	Yes	No	36.2	Yes	Yes	11-14:HIE Moderate	90	15minutes	No	No	Yes	0-10: HIE Mild	97	12hours	No	No	Yes	0-10: HIE Mild	98	24 hours	No	No	2022-10-09	08:55:00
2022-12-30 23:05:05	76	27	72	169	Married	Secondary	Not employed	3	No	No	No	SVD	10 hours	No	No	No	Yes	4	Hospital	Male	2.6	39	Vertex	Meconium stained	Yes	Yes	No	34.1	Yes	Yes	>=15 HIE Severe	46	10 minutes	No	No	Yes	>=15: HIE Severe	0	12 hours	No	Yes							2022-10-09	04:45:00
2023-01-06 16:29:56	77	25	59	170	Married	Secondary	Not employed	3	Yes	No	No	SVD	48 hours	No	No	No	Yes	3	Hospital	Male	3.1	40	Vertex	Meconium stained	Yes	Yes	Yes	37.8	Yes	Yes	11-14:HIE Moderate	76	20 minutes	No	No	Yes	11-14: HIE Moderate	92	12 hours	No	No	Yes	0-10: HIE Mild	98	24 hours	No	No	2022-11-18	10:00:00
2022-12-30 15:14:44	78	18	69	168	Single	Secondary	Not employed	1	No	No	No	SVD	24 hours	No	Yes	No	Yes	4	Hospital	Female	3.4	38	Vertex	Clear	Yes	Yes	No	36.9	No	Yes	0-10: HIE Mild	90	6 minutes	No	No	Yes	0-10: HIE Mild	97	12 hours	No	No	Yes	0-10: HIE Mild	100	24 hours	No	No	2022-10-09	00:37:00
2022-12-24 23:26:43	79	22	64	158	Married	primary	Employed	2	No	Yes	No	C/S	9 hours	No	Yes	No	Yes	6	Hospital	Male	2.91	37	Vertex	Meconium stained	No	Yes	No	36.8	No	Yes	0-10: HIE Mild	91	5minutes	No	No	Yes	0-10: HIE Mild	92	12	No	No	Yes	0-10: HIE Mild	96	24	No	No	2022-10-09	00:40:00
2022-12-29 16:44:44	80	35	52	170	Married	primary	Employed	7	Yes	Yes	No	C/S	5hours	Yes	Yes	Yes	Yes	4	Hospital	Male	3.5	40	Vertex	Meconium stained	No	Yes	No	37.1	No	Yes	11-14:HIE Moderate	88	10minutes	No	No	Yes	0-10: HIE Mild	90	12 hours	No	No	Yes		97	24 hours	Yes	No	2022-10-10	01:15:00
2023-01-03 12:35:32	81	35	82	168	Married	primary	Not employed	6	No	Yes	No	C/S	6 hours	Yes	Yes	No	Yes	4	Hospital	Male	3	40	Vertex	Meconium stained	No	Yes	No	37.2	No	Yes	0-10: HIE Mild	89		No	No	Yes	0-10: HIE Mild	94	12hours	No	No	No	0-10: HIE Mild	99	24 hours	No	No	2022-10-09	01:00:00
2022-12-29 17:20:49	82	31	65	152	Married	Tertiary	Not employed	2	No	No	No	C/S	6 hours	No	Yes	No	Yes	3	Hospital	Female	3.7	40	Vertex	Meconium stained	Yes	No	Yes	37.3	Yes	Yes	0-10: HIE Mild	84	5 minutes	No	No	Yes	0-10: HIE Mild	92	12 hours	No	No	Yes	0-10: HIE Mild	99	24 hours	No	No	2022-10-10	01:28:00
2022-12-29 10:35:20	83	25	70	162	Married	Non formal	Not employed	3	No	No	No	C/S		No	Yes	Yes	Yes	4	Hospital	Male	2.5	37	Vertex	Meconium stained	No	Yes	No	36.1	Yes	Yes	11-14:HIE Moderate	90		No	No	Yes	0-10: HIE Mild	95	12hours	No	No	Yes	0-10: HIE Mild	98	24 hours	Yes	No	2022-10-11	14:00:00
2022-12-28 22:48:37	84	28	65	158	Married	Non formal	Employed	2	No	Yes	No	C/S	8 hours .	Yes	Yes	Yes	Yes	4	Hospital	Male	3	39	Vertex	Clear	Yes	Yes	No	36.6	Yes	Yes	11-14:HIE Moderate	85	16minutes	No	No	Yes	0-10: HIE Mild	99	12hours	No	No	Yes	0-10: HIE Mild	98	24 hours	No	No	2022-10-11	00:36:00
2023-01-20 14:15:15	85	22	80	171	Married	Secondary	Employed	2	No	Yes	No	SVD	7 hours	Yes	No	No	Yes	3	Hospital	Female		38	Vertex	Meconium stained	No	Yes	No	35.9	Yes	Yes	11-14:HIE Moderate	85	12 minutes	No	Yes			88										2022-10-11	01:26:00
2023-01-20 13:57:14	86	22	60	162	Married	Secondary	Employed	1	No	No	No	SVD	6 hours	No	No	No	Yes	3	On my way to hospital	Female	2.6	37	Vertex	Meconium stained	No	Yes	No	35.4	Yes	Yes	>=15 HIE Severe	73	6 minutes	No	No	Yes	11-14: HIE Moderate	90	12 hours	No	No	Yes	0-10: HIE Mild	98	24 hours	No	No	2022-10-10	22:15:00
2023-01-20 13:37:37	87	24	60	162	Married	Secondary	Not employed	1	No	No	No	C/S	9 hours	No	Yes	Yes	Yes	6	Hospital	Male	2.9	37	Vertex	Meconium stained	No	Yes	No	36.7	No	Yes	0-10: HIE Mild	89	15 minutes	No	No	Yes	0-10: HIE Mild	90	12 hours	No	No	Yes	0-10: HIE Mild	92	24 hours	Yes	No	2022-10-10	22:18:00
2022-12-29 16:54:59	88	24	48	162	Married	Secondary	Employed	4	No	No	No	SVD	6 hours	No	Yes	No	Yes	4	Hospital	Male	3.8	39	Vertex	Meconium stained	Yes	Yes	No		Yes	Yes	>=15 HIE Severe	83	19minutes	No	No	Yes	>=15: HIE Severe	92	12 hours	No	No	Yes	0-10: HIE Mild	93	24 hours	No	No	2022-10-10	16:00:00
2022-12-22 18:55:36	89	22	64	165	Married	Secondary	Not employed	3	No	Yes	No	SVD	1 hour	No	Yes	No	Yes	3	Hospital	Male	3.5	38	Vertex	Clear	Yes	Yes	No	37.2	No	Yes	11-14:HIE Moderate	90	20 minutes	No	No	Yes	0-10: HIE Mild	95	12 hours	Yes	No	Yes	0-10: HIE Mild	98	24 hours	Yes	No	2022-10-11	00:00:00
2022-12-22 18:36:30	90	23	67	170	Married	Secondary	Employed	1	No	No	No	C/S		No	Yes	No	Yes	8	Hospital	Male	3.6	40	Vertex	Meconium stained	No	Yes	No	37.4	No	Yes	11-14:HIE Moderate	83	10 minutes	No	No	Yes	0-10: HIE Mild	90	12 hours	No	No	Yes	0-10: HIE Mild	97	24 hours	Yes	No	2022-10-11	16:00:00
2023-01-06 16:20:12	91	32	66.5	172	Married	Secondary	Not employed	2	No	No	No	SVD	12 hours	No	No	Yes	Yes	7	Hospital	Male	3.3	40	Vertex	Meconium stained	No	Yes	No	3	No	Yes	11-14:HIE Moderate	90	18 minutes	No	No	Yes	0-10: HIE Mild	92	12 hours	No	No	Yes	0-10: HIE Mild	99	24 hours	No	No	2022-11-18	09:00:00
2023-01-06 16:14:24	92	30	69	164	Married	primary	Not employed	5	No	No	No	C/S	24 hours	No	Yes	No	Yes	3	Hospital	Female	3.1	39	Vertex	Clear	No	Yes	No	37.2	Yes	Yes	0-10: HIE Mild	92	10 minutes	No	No	Yes	0-10: HIE Mild	96	12 hours	No	No	Yes	0-10: HIE Mild	98	24 hours	Yes	No	2022-11-17	13:30:00
2023-01-06 16:07:49	93	28	65	169	Married	Secondary	Employed	3	No	Yes	No	SVD	48 hours	Yes	No	No	Yes	4	Hospital	Female	3.6	38	Vertex	Clear	No	No	No	36.8	No	Yes	0-10: HIE Mild	94	25 minutes	No	No	Yes	0-10: HIE Mild	97	12 hours	No	No	Yes	0-10: HIE Mild		24 hours	Yes	No	2022-11-17	20:15:00
2023-01-06 15:17:29	94	18	68	162	Married	primary	Not employed	1	No	No	No	SVD	18 hours	No	No	No	Yes	3	Hospital	Male	3.6	38	Vertex	Meconium stained	No	Yes	No	36.1	Yes	Yes	11-14:HIE Moderate	82	20 minutes	No	No	Yes	11-14: HIE Moderate	90	12 hours	No	No	Yes	0-10: HIE Mild	95	24 hours	No	No	2022-10-22	23:00:00
2022-12-22 18:14:11	95	30	56	152	Married	primary	Not employed	2	No	Yes	No	SVD	12 hours	No	No	No	Yes	4	Hospital	Male	3.48	40	Vertex	Clear	Yes	Yes	No	35	Yes	Yes	11-14:HIE Moderate	80	10 minutes	No	No	Yes	0-10: HIE Mild	92	12 hours	No	No	Yes	0-10: HIE Mild	96	24 hours	Yes	No	2022-10-13	17:45:00
2022-12-22 17:52:33	96	22	58	162	Married	Secondary	Not employed	3	No	No	No	C/S	18 hours	No	Yes	No	Yes	3	Hospital	Male	3.4	38	Vertex	Meconium stained	No	Yes	No	35.4	Yes	Yes	>=15 HIE Severe	45	15 minutes	No	No	Yes	>=15: HIE Severe	60	12 hours	No	No	Yes	>=15: HIE Severe	6	24 hours		Yes	2022-10-13	20:00:00
2022-12-28 21:53:00	97	23	54	162	Married	Secondary	Not employed	1	No	No	Yes	C/S	10hours	Yes	No	No	Yes	7	Hospital	Male	2.5	34	Vertex	Clear	Yes	Yes	No	34.6	Yes	Yes	>=15 HIE Severe	48	10minutes	No	No	Yes	>=15: HIE Severe	38	12hours	Yes	Yes							2022-10-15	13:18:00
2022-12-22 17:29:40	98	18	55	161	Single	primary	Not employed	1	No	Yes	No	C/S	10 hours	No	Yes	Yes	Yes	4	Hospital	Male	3.1	40	Vertex	Meconium stained	Yes	Yes	No	36	No	Yes	>=15 HIE Severe	50	6 minutes	No	Yes			88										2022-10-15	16:10:00
2022-12-22 17:12:15	99	27	70	175	Married	Tertiary	Employed	2	No	No	No	C/S	Not in labour (transverse lie )	No	Yes	No	Yes	4	Hospital	Male	3	38	Vertex	Clear	Yes	Yes	No	36.5	Yes	Yes	>=15 HIE Severe	74	5 minutes	No	No	Yes	11-14: HIE Moderate	84	12 hours	No	No	Yes	>=15: HIE Severe	51	24 hours	No	No	2022-10-14	21:00:00
2022-12-22 16:18:17	100	38	78	164	Married	primary	Not employed	7	Yes	No	No	SVD	12 hours	No	Yes	No	Yes	4	Hospital	Male	3.9	40	Vertex	Meconium stained	Yes	Yes	Yes	39.4	No	Yes	>=15 HIE Severe	89	10 minutes	No	No	Yes	>=15: HIE Severe	80	12 hours	No	No	Yes	>=15: HIE Severe	83	24 hours	No	No	2022-10-16	15:00:00
2022-12-22 16:43:22	101	20	68	160	Married	Secondary	Not employed	2	No	Yes	No	SVD	8 hours	No	Yes	Yes	Yes	3	Hospital	Female	3	40	Vertex	Meconium stained	Yes	Yes	No	36.7	No	Yes	0-10: HIE Mild	89	16 minutes	No	No	Yes	11-14: HIE Moderate	94	12 hours	No	No	Yes	11-14: HIE Moderate	98	24 hours	No	No	2022-10-16	15:56:00
2022-12-22 15:41:07	102	30	78	165	Married	primary	Not employed	6	No	No	No	SVD	18 hours	No	No	No	Yes	3	Hospital	Male	2.8	37	Vertex	Meconium stained	No	Yes	Yes	36.1	No	Yes	0-10: HIE Mild	90	18 minutes	No	No	Yes	0-10: HIE Mild	96	12 hours	Yes	No							2022-10-16	16:00:00
2023-01-06 14:56:47	103	28	62	164	Married	Secondary	Not employed	3	No	No	No	SVD	48 hours	No	No	No	Yes	4	Hospital	Male	4.1	40	Vertex	Clear	No	Yes	No	36	Yes	Yes	11-14:HIE Moderate	82	40 minutes	No	No	Yes	11-14: HIE Moderate	80	12 hours	No	No	Yes	0-10: HIE Mild	92	24 hours	No	No	2022-11-12	06:00:00
2023-01-06 14:34:59	104	29	84	165	Married	Secondary	Employed	2	No	No	Yes	SVD	5 hours	No	No	No	Yes	8	On my way to hospital	Male	2.2	36	Vertex	Clear	Yes	Yes	No	34.3	Yes	Yes	0-10: HIE Mild	77	16 minutes	No	No	Yes	>=15: HIE Severe	80	12 hours	No	No	Yes	>=15: HIE Severe	82	24 hours	No	No	2022-10-20	23:30:00
2023-01-06 14:19:10	105	20	65	170	Married	primary	Not employed	1	No	No	No	SVD	12 hours	No	No	No	Yes	3	Hospital	Male	3.6	38	Vertex	Clear	No	Yes	No	36	Yes	Yes	>=15 HIE Severe	88	10 minutes	No	No	Yes	11-14: HIE Moderate	90	12 hours	No	No	Yes	0-10: HIE Mild	97	24 hours	No	No
2023-01-04 10:30:19	106	26	64	168	Married	Secondary	Employed	1	No	No	No	C/S		No	Yes	Yes	Yes	6	Hospital	Male	3.2	38	Vertex	Meconium stained	No	Yes	No	36.1	No	Yes	>=15 HIE Severe	79	12 minutes	No	No	Yes	11-14: HIE Moderate	86	12 hours	No	No	No	0-10: HIE Mild	100	24 hours	No	No	2022-10-18	12:00:00
2023-01-03 16:04:20	107	21	61	165	Married	Secondary	Not employed	1	No	Yes	Yes	SVD	8 hours	No	No	No	Yes	3	Hospital	Female	2.5	36	Vertex	Clear	No	No	Yes	36.1	Yes	Yes	0-10: HIE Mild	89	10 minutes	No	No	Yes	0-10: HIE Mild	95	12 hours	No	No	Yes	0-10: HIE Mild	98	24 hours	Yes	No	2022-10-19	20:30:00
2023-01-03 15:28:52	108	20	69	154	Married	Secondary	Not employed	1	No	No	No	C/S	18 hours	No	Yes	No	Yes	4	Hospital	Female	3.1	40	Vertex	Clear	No	No	Yes	40.4	Yes	Yes	11-14:HIE Moderate	92	15 minutes	No	No	Yes	11-14: HIE Moderate	95	12 hours	No	No	Yes	0-10: HIE Mild	98	24 hours	Yes	No	2022-10-19	19:40:00
2023-01-03 15:52:27	109	31	80	169	Married	Secondary	Employed	3	No	No	No	C/S	24 hours	No	Yes	Yes	Yes	5	Hospital	Female	3	39	Vertex	Clear	Yes	Yes	No	36.1	No	Yes	>=15 HIE Severe	55	15 minutes	No	No	Yes	>=15: HIE Severe	89	12 hours	No	No	Yes	>=15: HIE Severe	90	24 hours	No	No	2022-10-19	17:55:00
2023-01-03 15:35:47	110	18	49	158	Married	primary	Not employed	1	No	No	No	SVD	24 hours	No	No	No	Yes	4	Hospital	Male	3.4	40	Vertex	Clear	Yes	Yes	No	36.7	Yes	Yes	0-10: HIE Mild	90	20 minutes	No	No	Yes	0-10: HIE Mild	93	12 hours	No	No	Yes	0-10: HIE Mild	95	24 hours	No	No	2022-10-18	20:00:00
2023-01-04 10:15:17	111	18	58	164	Married	primary	Employed	1	No	Yes	No	SVD	12 hours	No	Yes	Yes	Yes	3	Hospital	Male	2.7	38	Vertex	Meconium stained	No	Yes	No	35.1	No	Yes	>=15 HIE Severe	76	10 minutes	No	No	Yes	11-14: HIE Moderate	89	12 hours	No	No	Yes	0-10: HIE Mild	98	24 hours	No	No	2022-10-19	17:36:00
2023-01-06 14:12:38	112	17	52	163	Single	Secondary	Not employed	1	No	No	No	SVD	12 hours	No	No	No	Yes	4	Hospital	Male	3	39	Vertex	Clear	No	Yes	No	34.3	Yes	Yes	0-10: HIE Mild	92	18 minutes	No	No	Yes	11-14: HIE Moderate	98	12 hours	No	No	Yes	11-14: HIE Moderate	98	24 hours	No	No	2022-10-19	20:50:00
2023-01-06 18:15:19	113	28	56	154	Married	Secondary	Employed	1	No	Yes	No	SVD	24 hours	No	No	No	Yes	4	Hospital	Male	3	40	Vertex	Meconium stained	No	Yes	No	35.1	No	Yes	0-10: HIE Mild	94	24 hours	Yes	No			88				Yes	0-10: HIE Mild	94	24 hours	Yes	No	2022-11-21	23:08:00
2023-01-04 10:46:54	114	23	49	154	Married	Secondary	Not employed	1	No	No	No	SVD	8 hours	No	No	No	Yes	3	Hospital	Female		38	Vertex	Clear	Yes	Yes	No	36.7	Yes	Yes	11-14:HIE Moderate	89	15 minutes	No	No		0-10: HIE Mild	92	12 hours	No	No	Yes	0-10: HIE Mild	98	24 hours	Yes	No	2022-10-20	12:30:00
2023-01-06 17:55:54	115	29	59	166	Single	Secondary	Employed	3	No	No	No	SVD	11 hours	No	Yes	Yes	Yes	6	Hospital	Female	3.2	38	Vertex	Meconium stained	No	Yes	No	36.4	No	Yes	0-10: HIE Mild	91	28 minutes	No	No	Yes	0-10: HIE Mild	93	12 hours	No	No	Yes	0-10: HIE Mild	98	24 hours	Yes	No	2022-11-21	05:44:00
2023-01-06 17:34:24	116	25	52	162	Married	Secondary	Not employed	1	No	No	No	SVD	24 hours	No	No	No	Yes	3	Hospital	Female	3	38	Vertex	Meconium stained	Yes	Yes	Yes	37.1	Yes	Yes	11-14:HIE Moderate	85	35 minutes	Yes	No	Yes	11-14: HIE Moderate	90	12 hours	No	No	Yes	0-10: HIE Mild	99	24 hours	No	No	2022-11-26	02:30:00
2023-01-20 12:57:07	117	38	69	164	Married	primary	Not employed	6	No	No	No	C/S	20 minutes	No	Yes	No	Yes	3	Hospital	Female	3.5	40	Vertex	Clear	No	Yes	No	35.5	Yes	Yes	>=15 HIE Severe	85	15 minutes	No	No	Yes	11-14: HIE Moderate	90	12 hours	No	No	Yes	0-10: HIE Mild	93	24 hours	No	No	2022-10-21	18:15:00
2023-01-04 10:37:28	118	28	61	158	Married	Secondary	Not employed	2	No	No	Yes	C/S	24 hours	No	Yes	No	Yes	4	Hospital	Female	2.5	36	Vertex	Clear	Yes	Yes	No	36.1	Yes	Yes	11-14:HIE Moderate	91	12 minutes	No	No	Yes	0-10: HIE Mild	95	12 hours	No	No	Yes	0-10: HIE Mild	98	24 hours	Yes	No	2022-10-21	14:30:00
2023-01-20 12:31:51	119	17	48	152	Married	primary	Not employed	1	No	No	No	SVD	48 hours	No	No	No	Yes	3	Hospital	Male	3.6	40	Vertex	Meconium stained	Yes	Yes	No	36.2	Yes	Yes	>=15 HIE Severe	65	20 minutes	No	No	Yes	>=15: HIE Severe	0	12 hours	No	Yes							2022-10-22	16:00:00
2023-01-06 17:19:02	120	16	67	162	Married	primary	Not employed	1	No	No	No	SVD	18 hours	No	No	No	Yes	4	Hospital	Female	2.7	39	Vertex	Meconium stained	No	Yes	No	36.5	Yes	Yes	11-14:HIE Moderate	80	15 minutes	No	No	Yes	11-14: HIE Moderate	91	12 hours	No	No	Yes	11-14: HIE Moderate	92	24 hours	No	No	2022-11-26	09:00:00
2022-12-21 13:05:01	121	24	51	154	Married	primary	Not employed	3	No	Yes	No	C/S	24 hours	No	Yes	No	Yes	4	Hospital	Male		38	Vertex	Clear	No	Yes	No	36.1	Yes	Yes	0-10: HIE Mild	80	15 minutes	No	No	Yes	0-10: HIE Mild	92	12 hours	No	No	Yes	0-10: HIE Mild	95	24 hours	Yes	No	2022-10-23	07:00:00
2023-01-20 12:18:03	122	22	50	172	Married	Secondary	Not employed	2	No	No	No	C/S	12 hours	No	Yes	No	Yes	4	Hospital	Male	3.2	40	Vertex	Clear	No	Yes	No	36.2	Yes	Yes	0-10: HIE Mild	88	10 minutes	No	No	Yes	0-10: HIE Mild	90	12 hours	No	No	Yes	0-10: HIE Mild	93	24 hours	No	No	2022-10-23	12:00:00
2023-01-06 11:10:10	123	17	52	154	Married	primary	Not employed	1	No	No	No	SVD	10 hours	No	No	No	Yes	4	Hospital	Female	2.5	36	Vertex	Clear	No	Yes	No	36.1	Yes	Yes	0-10: HIE Mild	90	18 minutes	No	No	Yes	0-10: HIE Mild	92	12 hours	No	No	Yes	0-10: HIE Mild	96	24 hours	No	No	2022-10-23	23:00:00
2023-01-20 12:04:31	124	20	60	170	Married	Secondary	Employed	1	No	No	No	C/S	24 hours	No	Yes	No	Yes	3	Hospital	Male	3	38	Vertex	Clear	Yes	Yes	No	35.3	Yes	Yes	>=15 HIE Severe	82	25 minutes	No	No	Yes	>=15: HIE Severe	0	12 hours	No	Yes							2022-10-21	23:30:00
2023-01-06 10:40:41	125	22	51	160	Married	Secondary	Employed	1	No	Yes	No	SVD	8 hours	No	No	Yes	Yes	7	Hospital	Male	2.8	38	Vertex	Meconium stained	No	Yes	Yes	36	Yes	Yes	11-14:HIE Moderate	86	12 minutes	No	No	Yes	>=15: HIE Severe	85	12 hours	No	No	Yes	>=15: HIE Severe	85	24 hours	No	No	2022-10-25	07:00:00
2023-01-06 10:57:49	126	22	60	165	Married	Secondary	Not employed	1	No	No	No	SVD	5 hours	No	No	No	Yes	8	Hospital	Female	3	40	Vertex	Meconium stained	No	Yes	No	36.4	Yes	Yes	0-10: HIE Mild	89	15 minutes	No	No	Yes	0-10: HIE Mild	92	12 hours	No	No	Yes	0-10: HIE Mild	95	24 hours	No	No	2022-10-25	06:58:00
2023-01-06 10:51:47	127	24	59	160	Married	Secondary	Not employed	1	No	No	No	SVD	8 HOURS	No	No	Yes	Yes	5	Hospital	Female	2.7	40	Vertex	Meconium stained	Yes	Yes	No	34.5	No	Yes	>=15 HIE Severe	90	10 minutes	No	No	Yes	>=15: HIE Severe	85	12 hours	No	No	Yes	>=15: HIE Severe	86	24 hours	No	No	2022-10-24	17:00:00
2023-01-06 11:03:43	128	18	58.2	169	Married	Secondary	Employed	2	No	No	No	C/S	9 hours	No	Yes	Yes	Yes	4	Hospital	Male	3	38	Vertex	Meconium stained	No	Yes	No	35.8	Yes	Yes	11-14:HIE Moderate	74	5 minutes	No	No	Yes	0-10: HIE Mild	92	12 hours	No	No	Yes	0-10: HIE Mild	96	24 hours	No	No	2022-10-24	04:00:00
2023-01-06 12:03:19	129	20	58	161	Married	Secondary	Not employed	1	No	No	No	C/S	10 hours	No	Yes	Yes	Yes	5	Hospital	Female	3.4	40	Vertex	Meconium stained	No	Yes	No	36.4	Yes	Yes	11-14:HIE Moderate	92	6 minutes	No	No	Yes	0-10: HIE Mild	97	12 hous	No	No	Yes	0-10: HIE Mild	99	24 hours	Yes	No	2022-10-26	00:06:00
2023-01-06 11:16:22	130	35	70	168	Married	Secondary	Employed	3	No	No	No	C/S	15 hours	No	Yes	Yes	Yes	6	Hospital	Male	4.5	40	Vertex	Meconium stained	No	Yes	No	36.9	Yes	Yes	0-10: HIE Mild	91	11 minutes	No	No	Yes	0-10: HIE Mild	94	12 hours	No	No	Yes	0-10: HIE Mild	98	24 hours	Yes	No	2022-10-25	22:00:00
2023-01-06 12:15:46	131	22	59	164	Married	Secondary	Not employed	1	No	No	No	C/S	16 hours	No	Yes	Yes	No	5	Hospital	Male	3.4	38	Breech	Meconium stained	No	Yes	No	37.4	Yes	Yes	>=15 HIE Severe	90	6 minutes	No	No	Yes	0-10: HIE Mild	98	12 hours	No	No	Yes	0-10: HIE Mild	100	12 hours	Yes	No
2023-01-06 16:54:37	132	29	74	173	Married	Secondary	Employed	5	No	No	No	C/S	6 hours	No	No	No	Yes	7	Hospital	Male	3.8	38	Vertex	Clear	No	Yes	No	36.9	No	Yes	11-14:HIE Moderate	88	28 minutes	No	No	Yes	>=15: HIE Severe	85	12 hours	No	No	Yes	>=15: HIE Severe	91	24 hours	No	No	2022-11-24	08:36:00
2023-01-06 11:53:01	133	32	68	164	Married	Tertiary	Employed	5	Yes	No	No	C/S	12 hours	Yes	No	No	Yes	4	Hospital	Male	3.5	41	Vertex	Meconium stained	No	Yes	No	36.2	Yes	Yes	0-10: HIE Mild	82	10 minutes	No	No	Yes	11-14: HIE Moderate	90	12 hours	No	No	Yes	0-10: HIE Mild	92	24 hours	No	No	2022-10-27	18:20:00
2023-01-06 11:37:45	134	18	50	154	Married	primary	Not employed	1	No	No	No	SVD	12 hours	No	No	No	Yes	4	Hospital	Female	3	38	Vertex	Clear	No	Yes	No	3	Yes	Yes	0-10: HIE Mild	82	20 minutes	Yes	No	Yes	11-14: HIE Moderate	95	12 hours	No	No	Yes	0-10: HIE Mild	96	24 hours	Yes	No	2022-10-26	12:00:00
2023-01-06 11:45:31	135	40	84	172	Married	primary	Not employed	1	Yes	No	No	SVD	8 hours	Yes	No	No	Yes	4	Hospital	Male	3.2	38	Vertex	Clear	Yes	Yes	No	36.1	Yes	Yes	11-14:HIE Moderate	82	15 minutes	No	No	Yes	0-10: HIE Mild	92	12 hours	No	No	Yes	0-10: HIE Mild	98	24 hours	Yes	No	2022-10-26	21:00:00
2023-01-06 11:29:00	136	20	60	170	Married	primary	Not employed	1	No	No	Yes	SVD	14 hours	No	No	Yes	Yes	2	Hospital	Female	2.5	39	Vertex	Clear	Yes	Yes	No	36.8	Yes	Yes	11-14:HIE Moderate	85	20 minutes	No	No	Yes	0-10: HIE Mild	90	12 hours	No	No	Yes	0-10: HIE Mild	99	24 hours	Yes	No	2022-10-27	08:00:00
2023-01-06 12:23:02	137	20	52	149	Single	primary	Not employed	1	Yes	No	No	SVD	72 hours	No	No	No	Yes	5	Hospital	Female	2.7	39	Vertex	Meconium stained	Yes	Yes	No	36.8	Yes	Yes	>=15 HIE Severe	82	30 minutes	No	No	Yes	>=15: HIE Severe	0	12 hours	No	Yes							2022-10-28	11:00:00
2023-01-06 12:29:50	138	20	65	169	Married	Secondary	Not employed	1	No	No	No	C/S	12 hours	No	Yes	No	Yes	3	Hospital	Female	3.3	40	Vertex	Clear	No	Yes	Yes	38.7	Yes	Yes	11-14:HIE Moderate	82	5 minutes	No	No	Yes	0-10: HIE Mild	95	12 hours	No	No	Yes	0-10: HIE Mild	98	24 hours	Yes	No	2022-10-28	18:00:00
2023-01-06 12:53:35	139	25	70	162	Married	primary	Not employed	4	No	No	No	C/S	12 hours	No	No	No	Yes	3	Hospital	Male	2.7	38	Vertex	Clear	No	Yes	No	36	Yes	Yes	0-10: HIE Mild	90	20 minutes	Yes	No	Yes	0-10: HIE Mild	95	12 hours	Yes	No	Yes	0-10: HIE Mild	98		No	No	2022-10-29	15:00:00
2023-01-06 13:08:37	140	22	54	160	Married	Secondary	Not employed	1	No	No	No	C/S	48 hours	No	Yes	No	Yes	3	Hospital	Male	3	40	Vertex	Clear	No	Yes	No	36.2	Yes	Yes	0-10: HIE Mild	82	10 minutes	No	No	Yes	0-10: HIE Mild	98	12 hours	No	No		0-10: HIE Mild	98	24 hours	Yes	No	2022-10-26	22:00:00
2023-01-06 12:36:32	141	32	69	170	Married	Secondary	Not employed	5	No	No	No	SVD	8 hours	No	No	No	Yes	3	Hospital	Male	3	38	Vertex	Meconium stained	No	Yes	No	35.8	Yes	Yes	11-14:HIE Moderate	82	25 minutes	No	No	Yes	0-10: HIE Mild	90	12 hours	Yes	No							2022-10-29	15:00:00
2023-01-06 12:59:48	142	16	52	158	Single	primary	Not employed	1	No	No	No	SVD	16 hours	No	No	No	Yes	3	Hospital	Male	3.2	37	Vertex	Meconium stained	No	Yes	No	36.7	Yes	Yes	0-10: HIE Mild	82	10 minutes	No	No	Yes	0-10: HIE Mild	98	12 hours	No	No	No	0-10: HIE Mild	96	24 hours	Yes	No	2022-10-27	03:00:00
2023-01-06 12:46:14	143	17	68	156	Single	primary	Not employed	1	No	No	No	C/S	24 hours	No	Yes	No	Yes	4	Hospital	Male	2.8	39	Vertex	Meconium stained	No	Yes	No	36.2	Yes	Yes	>=15 HIE Severe	82	30 miutes	No	No	Yes	11-14: HIE Moderate	91	12 hours	No	No	Yes	0-10: HIE Mild	92	24 hours	Yes	No	2022-10-28	04:00:00
2023-01-06 09:58:36	144	29	52	160	Married	Secondary	Not employed	1	No	Yes	Yes	SVD	48	No	No	No	Yes	4	Hospital	Female	2.5	38	Vertex	Clear	No	Yes	No	35.8	Yes	Yes	0-10: HIE Mild	90	30 minutes	No	No	Yes	0-10: HIE Mild	98	12 hours	No	No	Yes	0-10: HIE Mild	98	24 hours	Yes	No	2022-10-30	06:00:00
2023-01-20 11:54:03	145	29	64	171	Married	Secondary	Employed	4	No	No	No	SVD	10 hours	No	Yes	No	Yes	4	Hospital	Female	3	39	Vertex	Meconium stained	Yes	Yes	No	36.3	No	Yes	>=15 HIE Severe	87		No	No	Yes	>=15: HIE Severe	92	12 hours	No	No	Yes	>=15: HIE Severe	90	24 hours	No	No	2022-11-25	02:10:00
2023-01-06 10:29:32	146	22	49	153	Single	Tertiary	Not employed	1	No	No	No	C/S	12 hours	No	Yes	Yes	Yes	4	Hospital	Male	3.1	40	Vertex	Meconium stained	No	Yes	No	35.2	No	Yes	>=15 HIE Severe	70	10 minutes	No	No	Yes	>=15: HIE Severe	81	12 hours	No	No		>=15: HIE Severe	80	24 hours	No	No	2022-11-01	05:00:00
2023-01-20 11:43:38	147	20	49.5	158	Married	primary	Not employed	2	No	Yes	No	C/S	24 hours	Yes	Yes	Yes	Yes	8	Hospital	Female	3	40	Vertex	Meconium stained	No	Yes	Yes	36.1	Yes	Yes	0-10: HIE Mild	84	5 minutes	No	No	Yes	0-10: HIE Mild	90	12 hours	No	No	Yes	0-10: HIE Mild	92	24 hours	Yes	No	2022-11-01	16:08:00
2023-01-05 16:57:21	148	15	50	156	Married	primary	Not employed	1	No	Yes	No	C/S	24 hours	No	Yes	Yes	Yes	4	Hospital	Male	3.3	39	Vertex	Meconium stained	No	Yes	No	36.4	Yes	Yes	0-10: HIE Mild	88		No	No	Yes	0-10: HIE Mild	92	12 hours	No	No	Yes	0-10: HIE Mild	93	24 hours	Yes	No	2022-11-01	19:35:00
2023-01-20 11:32:27	149	15	48	150	Single	primary	Not employed	1	No	No	No	SVD	48 hours	No	No	No	Yes	2	Hospital	Male	2.6	39	Vertex	Meconium stained	No	Yes	No	36.2	No	Yes	>=15 HIE Severe	80	5 minutes	No	No	Yes		88	12 hours	No	No	Yes	>=15: HIE Severe	89	24 hours	No	No	2022-10-30	13:00:00
2023-01-06 09:51:40	150	36	81.5	165	Married	Secondary	Not employed	6	No	No	No	SVD	13 hours	No	No	No	Yes	4	Hospital	Male	3.1	38	Vertex	Meconium stained	No	Yes	No	36.1	Yes	Yes	>=15 HIE Severe	46	10 minutes	No	No	Yes	>=15: HIE Severe	41	12 hours	No	Yes							2022-10-30	18:00:00
2023-01-05 15:56:44	151	26	69	158	Married	Secondary	Not employed	3	No	Yes	No	C/S	24 hours	No	Yes	No	Yes	5	Hospital	Male	2.6	40	Vertex	Meconium stained	No	Yes	No	36.4	Yes	Yes	>=15 HIE Severe	82	10 minutes	No	No	Yes	11-14: HIE Moderate	90	12 hours	No	No	Yes	11-14: HIE Moderate	92	24 hours	No	No	2022-11-01	20:00:00
2023-01-06 16:24:40	152	20	58	162	Married	Secondary	Not employed	2	No	No	No	C/S	24 hours	No	Yes	No	Yes	4	Hospital	Female	3.6	40	Breech	Clear	Yes	Yes	Yes	37.2	Yes	Yes	11-14:HIE Moderate	90	40 minutes	No	No	Yes	0-10: HIE Mild	92	12 hours	No	No	Yes	0-10: HIE Mild	95	24 hours	Yes	No	2022-11-21	19:46:00
2023-01-05 17:09:52	153	21	65	158	Married	primary	Not employed	5	Yes	Yes	Yes	C/S	12 hours	No	No	No	Yes	3	Hospital	Female	26	37	Vertex	Clear	No	Yes	No	36.1	Yes	Yes	0-10: HIE Mild	85	12 minutes	No	No	Yes	0-10: HIE Mild	94	12 hours	No	No	Yes	0-10: HIE Mild	98	24 hours	No	No	2022-11-02	06:00:00
2023-01-05 17:15:36	154	34	65	169	Married	primary	Not employed	6	No	No	No	SVD	48 hours	Yes	Yes	Yes	Yes	4	Hospital	Female	4.2	40	Vertex	Clear	Yes	Yes	No	37.1	Yes	Yes	>=15 HIE Severe	49	20 minutes	No	No	Yes	>=15: HIE Severe	80	12 hours	No	No	Yes	11-14: HIE Moderate	89	24 hours	No	No	2022-11-02	09:00:00
2023-01-05 14:08:42	155	26	58.8	162	Single	Secondary	Not employed	1	No	No	No	SVD	12 hours	Yes	No	Yes	Yes	4	Hospital	Female	2.6	38	Vertex	Clear	No	Yes	No	35.1	Yes	Yes	11-14:HIE Moderate	80	30 minutes	No	No	Yes	0-10: HIE Mild	90	12 hours	No	No	Yes	0-10: HIE Mild	95	24 hours	Yes	No	2022-11-02	15:14:00
2023-01-05 14:29:05	156	20	69	154	Married	primary	Not employed	4	Yes	No	Yes	C/S	12 hours	Yes	No	No	Yes	4	Hospital	Male	2.5	37	Vertex	Clear	No	Yes	No	35.6	Yes	Yes	11-14:HIE Moderate	80	8 minutes	No	No	Yes	11-14: HIE Moderate	89	12 hours	No	No	Yes	0-10: HIE Mild	93	24 hours	Yes	No	2022-11-03	17:45:00
2023-01-05 14:21:33	157	20	69	154	Married	primary	Not employed	4	Yes	No	Yes	C/S	12 hours	Yes	No	Yes	Yes	4	Hospital	Female	2.7	37	Vertex	Clear	No	Yes	No	36.1	Yes	Yes	0-10: HIE Mild	82	8 minutes	No	No	Yes	0-10: HIE Mild	90	12 hours	No	No	Yes	0-10: HIE Mild	94	24 hours	Yes	No	2022-11-03	17:45:00
2023-01-05 13:40:46	158	27	68	167	Married	Non formal	Not employed	1	No	No	No	C/S	18 hours	No	Yes	No	Yes	3	Hospital	Female	3.5	38	Vertex	Clear	No	No	No	35.2	Yes	Yes	0-10: HIE Mild	82	10 minutes	No	No	Yes	0-10: HIE Mild	90	12 hours	No	No	Yes	0-10: HIE Mild	98	24 hours	Yes	No	2022-11-03	17:30:00
2023-01-05 14:35:51	159	25	52	160	Married	primary	Not employed	3	No	No	No	SVD		No	Yes	No	Yes	4	Hospital	Female	3.7	40	Vertex	Clear	Yes	Yes	No	36.8	Yes	Yes	>=15 HIE Severe	76	10 minutes	No	No	Yes	11-14: HIE Moderate	90	12 hours	No	No	Yes	0-10: HIE Mild	95	24 hours	No	No	2022-11-03	10:00:00
2023-01-05 14:15:09	160	18	50	161	Married	primary	Not employed	1	No	Yes	No	SVD	10 hours	Yes	No	No	Yes	4	Hospital	Male	3	39	Vertex	Clear	Yes	Yes	No	35.5	Yes	Yes	11-14:HIE Moderate	82	10 minutes	No	No	Yes	11-14: HIE Moderate	90	12 hours	No	No	Yes	0-10: HIE Mild	98	24 hours	Yes	No	2022-11-03	19:32:00
2023-01-05 13:48:58	161	25	65	170	Single	Tertiary	Employed	1	No	No	No	SVD	7 hours	No	No	No	Yes	5	Hospital	Male	2.9	38	Vertex	Clear	Yes	Yes	No	37.5	Yes	Yes	0-10: HIE Mild	82	20 minutes	No	No	Yes	0-10: HIE Mild	98	12 hours	No	No	Yes	0-10: HIE Mild	98	24 hours	Yes	No	2022-11-02	16:10:00
2023-01-05 13:55:21	162	32	72	174	Married	primary	Not employed	3	No	Yes	Yes	SVD	12 hours	Yes	No	No	Yes	3	Hospital	Female	2.5	37	Vertex	Meconium stained	Yes	Yes	No	35.8	Yes	Yes	0-10: HIE Mild	46	35 minutes	No	No	Yes	>=15: HIE Severe	72	12 hours	No	No	Yes	11-14: HIE Moderate	81	24 hours	No	No	2022-11-04	15:00:00
2023-01-05 14:02:16	163	16	49	152	Single	Secondary	Not employed	1	No	No	No	SVD	24 hours	No	No	No	Yes	4	Hospital	Male	2.8	38	Vertex	Clear	No	Yes	No	35.3	Yes	Yes	11-14:HIE Moderate	90	36 minutes	No	No	Yes	0-10: HIE Mild	93	12 hours	No	No	Yes	0-10: HIE Mild	95	24 hours	Yes	No	2022-11-02	11:50:00
2023-01-05 14:41:51	164	17	56	152	Married	primary	Not employed	1	No	No	No	SVD		No	No	No	Yes	3	Hospital	Female	3.5	39	Vertex	Meconium stained	No	Yes	No	36	Yes	Yes	>=15 HIE Severe	82	25 minutes	No	No	Yes	11-14: HIE Moderate	90	12 hours	No	No	Yes	0-10: HIE Mild	95	24 hours	Yes	No	2022-11-06	02:15:00
2023-01-05 15:49:46	165	27	72	162	Married	Secondary	Not employed	2	No	No	No	C/S	42 hours	No	Yes	No	Yes	4	Hospital	Male	3.6	38	Vertex	Meconium stained	No	Yes	No	36.8	Yes	Yes	0-10: HIE Mild	72	38 minutes	No	No	Yes	11-14: HIE Moderate	80	12 hours	No	No	Yes	11-14: HIE Moderate	89	24 hours	No	No	2022-11-05	09:00:00
2023-01-05 13:33:50	166	18	52.8	162	Married	Secondary	Not employed	1	No	No	No	SVD	12 hours	No	No	No	Yes	5	Hospital	Female	2.5	38	Vertex	Clear	No	Yes	No	36.2	Yes	Yes	0-10: HIE Mild	82	25 minutes	No	No	Yes	0-10: HIE Mild	92	12 hours	No	No	Yes	0-10: HIE Mild	95	24 hours	Yes	No	2022-11-05	22:30:00
	167	21	58	164	Married	primary	Not employed	1	No	No	No	SVD	18 hours	No	Yes	No	Yes	6	On my way to hospital	Male	2.5	36	Vertex	Meconium stained	Yes	Yes	Yes	36.1	No	Yes	0-10: HIE Mild	90	8 minutes	No	No	Yes	0-10: HIE Mild	95	12 hours	No	No	Yes	0-10: HIE Mild	99	24 hours	No	No	2022-11-06	06:10:00
2023-01-05 13:26:09	168	15	55	163	Married	primary	Not employed	1	No	No	No	SVD		No	Yes	No	Yes	5	Hospital	Female	2.8	37	Vertex	Meconium stained	No	Yes	No	36	Yes	Yes	>=15 HIE Severe	81	16 minutes	No	No	Yes	>=15: HIE Severe	86	12 hours	No	No	Yes	>=15: HIE Severe	87	24 hours	No	No	2022-11-06	20:00:00
2023-01-05 12:44:09	169	28	68	170	Single	Secondary	Not employed	1	No	No	Yes	C/S	48 hours	No	Yes	No	Yes	4	Hospital	Female	2.5	37	Vertex	Clear	No	Yes	No	36.2	Yes	Yes	11-14:HIE Moderate	80	8 minutes	No	No	Yes	>=15: HIE Severe	84	12 hours	No	No	Yes	>=15: HIE Severe	86	24 hours	No	No	2022-11-06	14:10:00
2023-01-06 11:56:57	170	21	68	165	Single	Secondary	Not employed	1	No	No	No	C/S	10 hours	No	Yes	No	Yes	7	Hospital	Male	3.6	40	Vertex	Meconium stained	No	Yes	No	36.4	No	Yes	>=15 HIE Severe	85	15 minutes	No	No	Yes	11-14: HIE Moderate	90	12 hours	No	No	Yes	11-14: HIE Moderate	94	24 hours	No	No	2022-11-08	19:00:00
2023-01-06 16:05:42	171	17	49	158	Single	primary	Not employed	1	No	Yes	No	C/S	24 hours	No	Yes	No	Yes	3	Hospital	Female	3	38	Vertex	Meconium stained	No	Yes	No	36	Yes	Yes	>=15 HIE Severe	65	45 minutes	Yes	No	Yes	>=15: HIE Severe	73	12 hours	No	No	Yes	11-14: HIE Moderate	85	24 hours	No	No	2022-11-23	18:40:00
2023-01-06 11:42:42	172	15	49	142	Single	primary	Not employed	1	No	No	No	C/S	18 hours	No	No	Yes	Yes	3	Hospital	Female	2.8	37	Vertex	Clear	Yes	Yes	No	35.6	No	Yes	>=15 HIE Severe	46	8 minutes	No	Yes	Yes		88										2022-11-08	03:15:00
2023-01-06 11:18:11	173	17	49	140	Single	Secondary	Not employed	1	No	No	No	SVD	12 hours	No	Yes	Yes	Yes	3	Hospital	Male	3	39	Vertex	Meconium stained	No	Yes	Yes	36.4	No	Yes	11-14:HIE Moderate	90	10 minutes	No	No	Yes	11-14: HIE Moderate	92	12 hours	No	No	Yes	0-10: HIE Mild	100	24 hours	No	No	2022-11-08	16:00:00
2023-01-06 11:34:10	174	25	63	156	Married	primary	Not employed	4	No	No	No	SVD	6 hours	No	Yes	Yes	Yes	2	Hospital	Male	3.2	38	Vertex	Meconium stained	No	Yes	No		No	Yes	>=15 HIE Severe	85	16 minutes	No	No	Yes	11-14: HIE Moderate	90	12 hours	No	No	Yes	0-10: HIE Mild	96	24 hours	No	No	2022-11-08	15:15:00
2023-01-06 11:04:31	175	30	74	168	Married	primary	Not employed	6	No	No	No	C/S	10 hours	No	Yes	Yes	Yes	5	Hospital	Female	3.2	38	Breech	Meconium stained	Yes	Yes	No	36.2	No	Yes	>=15 HIE Severe	84	8 minutes	No	No	Yes	>=15: HIE Severe	87	1 hour	No	No	Yes	>=15: HIE Severe	90	24 hours		No	2022-11-08	17:00:00
2023-01-06 13:27:56	176	23	67	155	Married	primary	Not employed	3	No	No	No	SVD	12 hours	No	No	Yes	Yes	4	Hospital	Male	3	39	Vertex	Meconium stained	No	Yes	Yes	37	Yes	Yes	>=15 HIE Severe	86	5 minutes	No	No	Yes	>=15: HIE Severe	94	12 hours	No	No	No	0-10: HIE Mild	97	24 hours	No	No	2022-11-09	00:30:00
2023-01-06 09:58:55	177	22	48	153	Married	primary	Not employed	2	No	No	No	SVD	24 hours	No	No	No	Yes	3	Hospital	Female	3.2	38	Vertex	Clear	No	Yes	No	35.8	Yes	Yes	11-14:HIE Moderate	82	30 minutes	No	No	Yes	11-14: HIE Moderate	90	12 hours	No	No	Yes	0-10: HIE Mild	95	24 hour	Yes		2022-11-14	17:30:00
2023-01-06 13:14:46	178	17	56	158	Married	primary	Not employed	1	No	No	No	SVD	16 hours	No	No	Yes	Yes	4	Hospital	Male	2.8	38	Vertex	Clear	Yes	Yes	No	36.9	No	Yes	11-14:HIE Moderate	90	18 minutes	No	No	Yes	0-10: HIE Mild	94	18 hours	No	No	Yes	0-10: HIE Mild	95	24 hours	No	No	2022-11-09	11:18:00
2023-01-06 12:54:28	179	17	59	148	Married	primary	Not employed	1	Yes	No	No	SVD	12 hours	No	Yes	No	Yes	4	Hospital	Male	3.8	40	Vertex	Meconium stained	Yes	Yes	No	36.8	No	Yes	11-14:HIE Moderate	84	12 minutes	No	No	Yes	11-14: HIE Moderate	90	12 hours	No	No	Yes	11-14: HIE Moderate	95	24 hours	No	No	2022-11-10	06:00:00
2023-01-06 13:42:13	180	17	58	150	Single	Secondary	Not employed	1	No	Yes	No	C/S	14 hours	No	Yes	No	Yes	4	Hospital	Male	3.4	38	Vertex	Meconium stained	Yes	Yes	No	36.3	No	Yes	>=15 HIE Severe	74	12 minutes	No	No	Yes	>=15: HIE Severe	82	12 hours	No	No	Yes	0-10: HIE Mild	95	24 hours	No	No	2022-11-10	10:46:00
2023-01-06 14:01:13	181	24	66	153	Single	Secondary	Not employed	2	No	No	No	C/S	14 hours	No	Yes	Yes	Yes	5	Hospital	Male	2.9	37	Vertex	Meconium stained	Yes	Yes	No	35.8	No	Yes	>=15 HIE Severe	85	24 minutes	No	No	Yes	>=15: HIE Severe	0	10 hours									2022-12-10	22:30:00
2023-01-06 10:39:34	182	25	60	159	Married	primary	Employed	3	No	No	Yes	SVD	11 hours	No	Yes	No	Yes	4	Hospital	Female	4.33	40	Breech	Meconium stained	No	Yes	No	37.6	No	Yes	>=15 HIE Severe	69	8 minutes	No	No	Yes	11-14: HIE Moderate	96	12 hours	No	No	Yes	11-14: HIE Moderate	100	24 hours	No	No	2022-11-10	10:00:00
2023-01-06 13:53:53	183	18	56	140	Single	primary	Not employed	1	No	No	No	C/S	13 hours	No	Yes	Yes	Yes	7	Hospital	Male	3	39	Vertex	Meconium stained	Yes	Yes	No	36.8	No	Yes	>=15 HIE Severe	82	17 minutes	No	No	Yes	>=15: HIE Severe	0	9 hours	No	Yes							2022-11-10	00:13:00
2023-01-06 12:28:10	184	26	68	156	Married	Secondary	Not employed	4	No	No	No	C/S	15 hours	No	Yes	Yes	Yes	3	Hospital	Female	2.6	36	Breech	Meconium stained	No	Yes	No	36.7	No	Yes	0-10: HIE Mild	90	30 minutes	No	No	Yes	0-10: HIE Mild	96	12 hours	No	No	Yes	0-10: HIE Mild	98	24 hours	No	No	2022-11-10	17:44:00
2023-01-06 12:15:31	185	26	68	156	Married	Secondary	Not employed	4	No	No	No	C/S	15 hours	No	Yes	Yes	Yes	3	Hospital	Female	2.6	36	Breech	Meconium stained	No	Yes	No	36.6	No	Yes	11-14:HIE Moderate	90	30 minutes	No	No	Yes	0-10: HIE Mild	98	12 hours	No	No	Yes	0-10: HIE Mild	98	24 hours	No	No	2022-11-10	17:44:00
2023-01-06 15:50:59	186	20	52	153	Married	Non formal	Not employed	4	No	Yes	No	SVD	5 hours	No	No	No	Yes	3	On my way to hospital	Male	3.5	38	Vertex	Clear	Yes	Yes	No	36.8	Yes	Yes	0-10: HIE Mild	90	15 hours	No	No	Yes	0-10: HIE Mild	98	12 hours	No	No	Yes	0-10: HIE Mild	100	24 hours	No	No	2022-09-15	18:00:00
2023-01-06 15:31:01	187	20	58	168	Single	Secondary	Not employed	1	No	Yes	No	C/S	48 hours	No	Yes	No	Yes	3	Hospital	Male	3.3	38	Vertex	Clear	Yes	Yes	No	36.8	Yes	Yes	>=15 HIE Severe	80	18 minutes	No	No	Yes	>=15: HIE Severe	93	12 hours	No	No	Yes	>=15: HIE Severe	92	24 hours	No	No	2022-10-16	20:57:00
2023-01-06 15:09:28	188	22	70	165	Married	Secondary	Not employed	1	No	Yes	No	SVD	24 hours	No	No	No	Yes	4	Hospital	Male	3.5	40	Vertex	Clear	No	Yes	No	36.2	Yes	Yes	11-14:HIE Moderate	85	10 minutes	No	No	Yes	0-10: HIE Mild	97	12 hours	No	No	Yes	0-10: HIE Mild	98	24 hours	No	No	2022-10-16	20:40:00
2023-01-05 10:38:28	189	27	58	163	Married	primary	Not employed	5	No	Yes	No	SVD	12 hours	No	No	No	Yes	3	Hospital	Female	2.5	37	Vertex	Clear	Yes	Yes	No	34.8	Yes	Yes	11-14:HIE Moderate	82	18 hours	No	No	Yes	0-10: HIE Mild	97	12 hours	No	No	Yes	0-10: HIE Mild	98	24 hours	No	No	2022-11-16	09:30:00
2023-01-06 14:49:50	190	18	62	154	Married	Secondary	Not employed	1	No	No	No	SVD	10 minutes	No	No	No	Yes	2	Hospital	Male	2.6	37	Vertex	Meconium stained	No	Yes	No	36.1	Yes	Yes	>=15 HIE Severe	75	15 minutes	No	No	Yes	11-14: HIE Moderate	90	12 minutes	No	No	Yes	>=15: HIE Severe	93	24 hours	No	No	2022-10-08	23:00:00
2023-01-05 10:18:57	191	17	58	164	Married	primary	Not employed	1	No	Yes	No	SVD	13 hours	No	No	No	Yes	4	Hospital	Male	3	40	Vertex	Meconium stained	No	Yes	No	36.4	No	Yes	11-14:HIE Moderate	91	28 minutes	No	No	Yes	11-14: HIE Moderate	94	12 hours	No	No	Yes	0-10: HIE Mild	96	24 hours	No	No	2022-11-15	10:40:00
2023-01-05 15:18:20	192	28	55	158	Married	Secondary	Not employed	4	No	Yes	No	C/S	16 hours	No	No	No	Yes	5	Hospital	Male	3.3	39	Vertex	Meconium stained	No	No	No	34.9	No	Yes	11-14:HIE Moderate	90	40 minutes	No	No	Yes	11-14: HIE Moderate	94	12 hours	No	No	Yes	0-10: HIE Mild	95	24 hours	No	No	2022-11-17	01:57:00
2023-01-06 14:22:01	193	28	72	163	Married	Secondary	Not employed	1	No	Yes	Yes	C/S	48 hours	Yes	No	No	Yes	4	Hospital	Male	2.5	37	Vertex	Clear	No	Yes	No	36.5	Yes	Yes	0-10: HIE Mild	92	15 minutes	No	No	Yes		98	12 hours	No	No	Yes	0-10: HIE Mild	100	24 hours	Yes	No	2022-12-04	04:30:00
2023-01-06 09:37:26	194	36	71	168	Married	Tertiary	Employed	6	No	Yes	No	SVD	9 hours	Yes	No	No	Yes	7	Hospital	Female	2.9	37	Vertex	Meconium stained	No	No	No	36	No	Yes	0-10: HIE Mild	94	22 minutes	No	No	Yes	0-10: HIE Mild	96	12 HOURS	No	No	Yes	0-10: HIE Mild	98	24 hours			2022-11-18	00:38:00
2023-01-05 09:39:29	195	18	61	148	Married	primary	Not employed	1	No	No	No	C/S	16 hours	No	Yes	Yes	Yes	3	Hospital	Male	3.1	38	Vertex	Meconium stained	No	Yes	No	35.1	No	Yes	>=15 HIE Severe	65	10 minutes	No	Yes			88										2022-11-18	02:15:00
2023-01-06 09:29:22	196	21	49	158	Married	Secondary	Employed	2	No	No	No	C/S	14 hours	No	Yes	Yes	Yes	8	Hospital	Male	3.3	39	Vertex	Meconium stained	No	Yes	No	36.2	No	Yes	11-14:HIE Moderate	91	30 minutes	No	No	Yes	0-10: HIE Mild	95	12 hours	No	No	Yes	0-10: HIE Mild	98	24 hours	No	No	2022-11-18	04:00:00
2023-01-06 09:17:24	197	26	64	154	Married	Secondary	Not employed	3	No	No	No	C/S	13 hours	No	Yes	Yes	Yes	6	Hospital	Male	3.8	39	Vertex	Meconium stained	Yes	Yes	No	35.9	No	Yes	>=15 HIE Severe	86	25 minutes	No	No	Yes	>=15: HIE Severe	90	12 hours	No	No	Yes	11-14: HIE Moderate	90	24 hours			2022-11-17	23:40:00
2023-01-06 14:30:06	198	16	58	154	Married	primary	Not employed	1	No	No	No	C/S	6 hours	No	No	Yes	Yes	4	Hospital	Male	3.6	40	Vertex	Meconium stained	Yes	Yes	No	36.2	No	Yes	>=15 HIE Severe	50	36 minutes	No	Yes			88										2022-10-15	08:30:00
2023-01-04 10:03:42	199	26	60	158	Married	Secondary	Not employed	4	No	No	No	SVD	14 hours	No	Yes	Yes	Yes	4	Hospital	Male	3.7	38	Vertex	Meconium stained	No	Yes	No	36.9	No	Yes	11-14:HIE Moderate	91	45 minutes	No	No	Yes	11-14: HIE Moderate	94	12 hours	No	No	Yes	11-14: HIE Moderate	96	24	No	No	2022-11-17	20:36:00
2023-01-20 10:38:42	200	21	65	158	Married	primary	Not employed	5	Yes	Yes	Yes	C/S	12 hours	No	No	No	Yes	3	Hospital	Male	2.5	37	Vertex	Clear	No	Yes	No	35.9	Yes	Yes	11-14:HIE Moderate	78	12 minutes	No	No	Yes	0-10: HIE Mild	82	12 hours	No	No	Yes	0-10: HIE Mild	94	24 hours	No	No	2022-11-02	06:00:00
2023-01-20 10:20:29	201	36	73	178	Married	Secondary	Employed	6	No	No	No	SVD	15 hours	Yes	Yes	No	Yes	7	Hospital	Female	4.2	40	Vertex	Meconium stained	No	Yes	No	36.9	No	Yes	>=15 HIE Severe	89	1 hour	No	No	Yes	11-14: HIE Moderate	95	12 hours	No	No	Yes	11-14: HIE Moderate	98	24 hours	No	No	2022-11-12	16:16:00
2023-01-20 10:29:38	202	27	65	171	Married	Secondary	Employed	3	No	No	No	SVD	17 hours	No	Yes	No	Yes	5	Hospital	Male	3.6	39	Breech	Meconium stained	Yes	Yes	No	37.1	No	Yes	>=15 HIE Severe	85	45 minutes	No	No	Yes	11-14: HIE Moderate	92	12 hours	No	No	No	0-10: HIE Mild	96	24 hours	No	No	2022-12-10	02:29:00
2023-01-03 16:43:20	203	37	60	172	Married	primary	Not employed	10	No	No	No	C/S	24 hours	No	No	No	Yes	4	Hospital	Male	3.4	39	Vertex	Clear	No	Yes	No	36.2	Yes	Yes	11-14:HIE Moderate	90	30 minutes	No	No	Yes	0-10: HIE Mild	92	12 hours	No	No	Yes	0-10: HIE Mild	97	24 hours	No	No	2022-11-18	15:07:00
2023-01-05 13:34:07	204	30	65	164	Married	Secondary	Employed	2	No	No	No	C/S	18 hours	No	No	No	Yes	3	Hospital	Male	2.5	37	Vertex	Clear	No	No	No	36.5	Yes	Yes	0-10: HIE Mild	91	38 minutes	No	No	Yes	0-10: HIE Mild	99	12	No	No	Yes	0-10: HIE Mild	100	24	Yes	No	2022-11-18	14:00:00
2023-01-05 13:51:42	205	26	68	162	Married	primary	Not employed	2	No	No	No	C/S	18 hours	No	No	No	Yes	3	Hospital	Female	2.9	38	Vertex	Clear	No	No	No	36.2	Yes	Yes	0-10: HIE Mild	90	35 minutes	No	No	Yes	0-10: HIE Mild	98	12 hours	No	No	Yes	0-10: HIE Mild	100	24 hours	Yes	No	2022-11-18	14:00:00
2023-01-05 14:50:18	206	23	61	162	Married	Secondary	Employed	3	No	No	No	C/S	16 hours	No	Yes	Yes	Yes	4	Hospital	Male	2.8	38	Breech	Meconium stained	No	Yes	No	36 .4	No	Yes	11-14:HIE Moderate	93	45 minutes	No	No	Yes	0-10: HIE Mild	98	12	No	No	Yes	0-10: HIE Mild	100	24 hours	No	No	2022-11-19	02:40:00
2023-01-05 14:24:30	207	21	61	172	Married	primary	Not employed	2	No	No	No	SVD	9 hours	No	No	Yes	Yes	4	Hospital	Female	3.2	39	Vertex	Clear	No	No	No	37.1	No	Yes	0-10: HIE Mild	95	50 minutes	No	No	Yes	0-10: HIE Mild	97	12 hours	No	No	Yes	0-10: HIE Mild	100	24	No	No	2022-11-19	04:45:00
2023-01-05 14:05:11	208	28	49	146	Married	Secondary	Not employed	2	No	No	No	SVD	16 hours	No	No	No	Yes	5	Hospital	Male	2.9	38	Vertex	Clear	Yes	Yes	No	37.1	No	Yes	>=15 HIE Severe	86	30 minutes	No	No	Yes	>=15: HIE Severe	90	12 hours	No	No	Yes	11-14: HIE Moderate	91	24 hours	No	No	2022-11-19	21:50:00
2023-01-03 17:10:39	209	15	49	150	Single	primary	Not employed	1	No	No	No	SVD	12	No	No	No	Yes	3	Hospital	Female	2 7	38	Vertex	Clear	No	Yes	No	36	Yes	Yes	0-10: HIE Mild	78	28 minutes	No	No	Yes	0-10: HIE Mild	91	12 hours	No	No	Yes	0-10: HIE Mild	95	24 hours	No	No	2022-11-19	19:20:00
2023-01-20 10:07:53	210	16	55	164	Single	primary	Not employed	1	No	Yes	No	C/S	20 hours	No	Yes	Yes	Yes	2	Hospital	Female	3	40	Vertex	Meconium stained	No	Yes	No	35.6	No	Yes	11-14:HIE Moderate	90	41 minutes	No	No	Yes	>=15: HIE Severe	58	12 hours	No	Yes							2022-11-13	22:08:00
2023-01-03 14:41:11	211	30	78	171	Married	primary	Not employed	5	No	Yes	No	C/S	8 hours	No	No	No	Yes	6	Hospital	Male	3.6	39	Vertex	Clear	No	Yes	Yes	36.1	No	Yes	11-14:HIE Moderate	90	35 minutes	No	No	Yes	0-10: HIE Mild	91	12 hours	No	No	Yes	0-10: HIE Mild	92	24 hours	No	No	2022-11-21	03:30:00
2023-01-04 15:07:43	212	36	76	169	Married	Secondary	Employed	6	No	No	No	SVD	9 hours	No	No	No	Yes	4	Hospital	Male	3.8	39	Breech	Meconium stained	No	Yes	No	36.3	No	Yes	0-10: HIE Mild	91	38 minutes	No	No	Yes	0-10: HIE Mild	93	12	No	No	Yes	0-10: HIE Mild	95	24	Yes	No	2022-11-21	03:25:00
2023-01-20 09:57:03	213	25	69	170	Married	Secondary	Not employed	3	No	No	No	SVD	11 hours	No	Yes	No	Yes	6	Hospital	Female	3.2	40	Vertex	Meconium stained	Yes	Yes	No	35.9	No	Yes	0-10: HIE Mild	92	10 minutes	No	No	Yes	0-10: HIE Mild	99	12 hours	No	No	Yes	0-10: HIE Mild	100	2 hours	Yes	No	2022-11-20	07:12:00
2023-01-04 13:57:20	214	29	55	168	Married	Secondary	Employed	4	No	Yes	No	C/S	`10 hours	No	No	Yes	Yes	3	Hospital	Female	2.9	38	Breech	Meconium stained	No	Yes	No	35.9	No	No	11-14:HIE Moderate	95	28 minute	No	No	Yes	0-10: HIE Mild	96	12 hours	No	No	Yes	0-10: HIE Mild	98	24 hours	No	No	2022-11-21	04:18:00
2023-01-04 14:14:56	215	25	68	173	Married	Secondary	Employed	3	No	No	Yes	SVD	10 hours	No	Yes	No	Yes	4	Hospital	Female	3.4	38	Vertex	Clear	No	Yes	No	36.8	No	Yes	11-14:HIE Moderate	94	12 hours	No	No	Yes	11-14: HIE Moderate	94	12	No	No	Yes	0-10: HIE Mild	98	24	Yes	No	2022-11-21	04:28:00
	216	22	59	167	Married	Secondary	Not employed	3	No	No	No	SVD	11 hours	No	Yes	No	Yes	4	Hospital	Female	3.4	37	Vertex	Clear	No	Yes	No	35.8	No	Yes	11-14:HIE Moderate	94	50 minutes	No	No	Yes	11-14: HIE Moderate	92	12 hours	No	No	Yes	0-10: HIE Mild	97	24 hours	Yes	No	2022-11-21	04:28:00
	217	25	61	169	Married	Secondary	Not employed	4	No	No	No	C/S	12 hours	No	No	Yes	Yes	5	Hospital	Male	3.4	38	Vertex	Meconium stained	No	Yes	No	35.8	No	Yes	11-14:HIE Moderate	90	37 minutes	No	No	Yes	11-14: HIE Moderate	90	12 hours	No	No	Yes	0-10: HIE Mild	95	24 hours	Yes	No	2022-11-21	04:50:00
2023-01-03 17:27:12	218	29	69	172	Married	Tertiary	Employed	1	No	Yes	No	SVD	24 hours	No	No	No	Yes	6	Hospital	Female	2.5	37	Vertex	Meconium stained	No	Yes	No	36	Yes	No	>=15 HIE Severe	68	30 minutes	No	No	Yes	>=15: HIE Severe	80	12 hours	No	No	Yes	>=15: HIE Severe	50	24 hours	No	No	2022-11-23	16:30:00
2023-01-03 12:58:14	219	27	60	164	Married	Secondary	Not employed	3	No	Yes	No	SVD	12 hours	Yes	No	No	Yes	4	On my way to hospital	Female	2.935	40	Vertex	Clear	No	No	No	35.6	Yes	Yes	0-10: HIE Mild	90	15 minutes	No	No	Yes	0-10: HIE Mild	94	12 hours	Yes	No							2022-11-24	18:35:00
2023-01-03 13:19:32	220	20	65	169	Married	Secondary	Not employed	2	No	No	No	SVD	18 hours	No	No	No	Yes	4	Hospital	Male	3.2	40	Vertex	Clear	No	Yes	No	36.8	Yes	Yes	11-14:HIE Moderate	90	35 minutes	No	No	Yes	0-10: HIE Mild	92	12 hours	No	No	Yes	0-10: HIE Mild	97	24 hours	Yes	No	2022-11-23	17:00:00
2023-01-20 09:37:29	221	30	81	176	Married	Tertiary	Employed	4	No	No	No	SVD	10 hours	Yes	No	No	Yes	8	Hospital	Male	3.8	40	Vertex	Meconium stained	No	Yes	No	36.7	No	Yes	0-10: HIE Mild	90	36 minutes	No	No	Yes	0-10: HIE Mild	97	12 hours	No	No	Yes	0-10: HIE Mild	100	24 hours	Yes	No	2022-11-17	21:10:00
2023-01-03 13:33:37	222	25	67	170	Married	Non formal	Not employed	3	No	No	Yes	SVD	12 hours	No	No	No	Yes	3	Hospital	Male	3.8	38	Vertex	Clear	Yes	Yes	No	35.8	Yes	Yes	11-14:HIE Moderate	80	25 minutes	No	No	Yes	11-14: HIE Moderate	90	12 hours	No	No	Yes	0-10: HIE Mild	92	24 hours	No	No	2022-11-23	20:25:00
2023-01-03 14:21:59	223	22	49	170	Married	primary	Not employed	2	No	No	No	SVD	16 hours	No	No	No	Yes	6	Hospital	Female	2.8	39	Vertex	Clear	Yes	Yes	Yes	36.2	Yes	Yes	0-10: HIE Mild	90	20 munutes	No	No	Yes	0-10: HIE Mild	92	12 hours	No	No	Yes	0-10: HIE Mild	95	24 hours	Yes	No	2022-11-24	12:15:00
2023-01-03 15:34:24	224	18	52	158	Single	primary	Not employed	2	No	Yes	No	C/S	18 hours	No	Yes	No	Yes	4	Hospital	Female	3.3	40	Breech	Clear	No	Yes	No	36	No	Yes	11-14:HIE Moderate	85	15 minutes	No	No	Yes	0-10: HIE Mild	90	12 hours	No	No	Yes	11-14: HIE Moderate	95	24 hours	No	No	2022-11-23	14:32:00
2023-01-03 13:27:12	225	25	68	172	Married	Secondary	Not employed	5	No	No	Yes	SVD	15 hours	No	No	No	Yes	3	Hospital	Female	2.5	36	Vertex	Clear	Yes	Yes	Yes	35.7	Yes	Yes	11-14:HIE Moderate	89	15 minutes	No	No	Yes	0-10: HIE Mild	91	12 hours	No	No	Yes	0-10: HIE Mild	93	24 hours	No	No	2022-11-24	18:32:00
2023-01-03 13:39:54	226	28	70	168	Married	Secondary	Not employed	2	No	No	No	SVD		No	No	No	Yes	5	Hospital	Male	3.2	39	Vertex	Clear	No	Yes	No	36.5	Yes	Yes	>=15 HIE Severe	40	30 minutes	No	No	Yes	>=15: HIE Severe	0	12 hours	No	Yes							2022-11-26	03:50:00
2023-01-19 17:44:24	227	22	58	171	Married	Secondary	Employed	3	No	Yes	No	C/S	8 hours	No	Yes	No	Yes	4	Hospital	Male	3.1	39	Vertex	Meconium stained	Yes	Yes	No	35.2	No	Yes	11-14:HIE Moderate	90	50 minute	No	No	Yes	11-14: HIE Moderate	96	12 hours	No	No	Yes	0-10: HIE Mild	99	24 hours	No	No	2022-11-28	23:25:00
2023-01-19 17:08:38	228	38	74	178	Married	primary	Not employed	8	Yes	Yes	No	SVD	9 hours	No	No	Yes	Yes	2	On my way to hospital	Male	3.9	40	Vertex	Clear	Yes	No	No	35.4	No	Yes	0-10: HIE Mild	92	27 minutes	No	No	Yes	0-10: HIE Mild	96	12 hours	No	No	Yes	0-10: HIE Mild	100	24 hours	No	No	2022-11-30	00:16:00
2023-01-03 13:49:32	229	31	84	174	Married	primary	Employed	7	No	No	No	C/S	7 hours	No	Yes	No	Yes	5	Hospital	Male	3.2	39	Vertex	Meconium stained	No	Yes	No	36.2	No	Yes	11-14:HIE Moderate	82	38 minutes	No	No	Yes	11-14: HIE Moderate	89	12 hours	No	No	Yes	11-14: HIE Moderate	90	24 hours	No	No	2022-11-27	19:31:00
2023-01-03 13:58:21	230	25	64	169	Single	primary	Not employed	3	Yes	Yes	No	C/S	10 hours	No	Yes	No	Yes	6	Hospital	Female	2.9	37	Breech	Meconium stained	No	Yes	No	35.6	No	Yes	11-14:HIE Moderate	86	40 minutes	No	No	Yes	11-14: HIE Moderate	90	12 hours	No	No	Yes	0-10: HIE Mild	96	24 hours	No	No	2022-11-27	08:54:00
2022-12-31 17:02:49	231	16	49	168	Single	primary	Not employed	2	Yes	Yes	No	C/S	11 hours	No	Yes	No	Yes	3	Hospital	Female	2.9	37	Breech	Clear	Yes	Yes	No	35.6	No	Yes	11-14:HIE Moderate	89	50 minutes	No	No	Yes	11-14: HIE Moderate	92	12 hours	No	No	Yes	0-10: HIE Mild	97	24 hours	No	No	2022-11-25	10:14:00
2023-01-19 16:56:08	232	15	49	162	Single	primary	Not employed	1	No	No	No	C/S	17 hours	No	Yes	No	Yes	3	Hospital	Female	3	39	Vertex	Meconium stained	Yes	Yes	No	36.4	No	Yes	>=15 HIE Severe	85	42 minutes	No	No	Yes	>=15: HIE Severe	86	12 hours	No	No	Yes	>=15: HIE Severe	76	24 hours	No	Yes	2022-11-30	01:00:00
2023-01-03 14:46:18	233	18	50	169	Single	Secondary	Not employed	2	Yes	Yes	No	C/S	11 hours	No	Yes	Yes	Yes	4	Hospital	Male	2.9	37	Breech	Meconium stained	No	Yes	No	35.1	No	Yes	>=15 HIE Severe	50	30 minutes	No	Yes			88										2022-11-25	12:31:00
2023-01-03 14:41:22	234	32	81	170	Married	primary	Not employed	6	Yes	No	No	SVD	5 hours	Yes	No	No	Yes	5	Hospital	Female	3.6	39	Vertex	Clear	No	Yes	No	35.9	No	Yes	>=15 HIE Severe	92	45 minutes	No	No	Yes	11-14: HIE Moderate	94	12 hours	No	No	Yes	0-10: HIE Mild	96	24 hours	No	No	2022-11-26	23:00:00
2022-12-22 16:57:18	235	29	60	170	Married	Secondary	Not employed	6	No	No	No	C/S	13hours	No	No	No	Yes	4	Hospital	Female	2.9	37	Breech	Meconium stained	Yes	Yes	No	35.6	No	Yes	11-14:HIE Moderate	92	30minutes	No	No	Yes	0-10: HIE Mild	95	12hours	No	No	Yes	0-10: HIE Mild	100	24hours	No	No	2022-11-26	09:51:00
2023-01-02 18:09:40	236	20	54	161	Single	primary	Not employed	2	Yes	Yes	No	C/S	15 hours	No	Yes	No	Yes	4	Hospital	Female	2.9	38	Breech	Meconium stained	No	Yes	No	35.9	No	Yes	>=15 HIE Severe	86	51 minutes	No	Yes			88										2022-11-25	16:51:00
2022-12-22 17:14:31	237	36	76	174	Married	Tertiary	Employed	4	No	No	No	SVD	9hours	Yes	No	No	Yes	8	Hospital	Female	3.7	40	Vertex	Clear	No	Yes	No	36.5	No	Yes	11-14:HIE Moderate	93	14minutes	No	No	Yes	0-10: HIE Mild	95	12hours	No	No	Yes	0-10: HIE Mild	99	24hours	No	No	2022-11-26	08:24:00
2023-01-03 14:28:10	238	32	79	175	Married	Secondary	Employed	4	No	No	No	SVD	8 hours	Yes	No	No	Yes	8	Hospital	Female	3.4	38	Breech	Meconium stained	No	Yes	No	36	No	Yes	>=15 HIE Severe	82	50 minutes	No	No	Yes	11-14: HIE Moderate	90	12 hours	No	No	Yes	11-14: HIE Moderate	92	24 hours	No	No	2022-11-26	06:18:00
2022-12-21 09:36:54	239	23	56	169	Single	Secondary	Not employed	3	No	No	No	SVD	11hours	No	Yes	No	Yes	3	Hospital	Female	3	38	Vertex	Meconium stained	Yes	Yes	No	36.1	No	Yes	>=15 HIE Severe	76	12minutes	No	No	Yes	11-14: HIE Moderate	85	12hours	No	No	Yes	11-14: HIE Moderate	93	24hours	No	No	2022-11-28	10:17:00
2022-12-21 09:55:58	240	26	58	176	Married	Secondary	Not employed	3	No	Yes	No	C/S	13hours	No	Yes	No	Yes	7	Hospital	Female	3.4	39	Breech	Meconium stained	Yes	Yes	No	35.9	No	Yes	>=15 HIE Severe	75	13minutes	No	No	Yes	>=15: HIE Severe	66	10hours died after 10hours	No	Yes							2022-11-30	23:06:00
2022-12-21 10:30:34	241	30	71	170	Married	Tertiary	Employed	4	No	No	No	C/S	10hours	Yes	No	No	Yes	5	Hospital	Female	3	38	Vertex	Meconium stained	No	Yes	No	36	No	Yes	11-14:HIE Moderate	94	10minutes	No	No	Yes	0-10: HIE Mild	96	12hours	No	No	Yes	0-10: HIE Mild	100	24hours	No	No	2022-12-01	00:33:00
2022-12-21 11:07:15	242	17	55	169	Single	primary	Not employed	1	No	No	No	C/S	12hours	No	Yes	No	Yes	4	Hospital	Female	3	39	Vertex	Meconium stained	No	Yes	No	35.1	No	Yes	11-14:HIE Moderate	94	38minutes	No	No	Yes	0-10: HIE Mild	98	12hours	No	No	Yes	0-10: HIE Mild	100	24hours	No	No	2022-11-30	00:20:00
2023-01-02 17:15:40	243	18	50	168	Single	primary	Not employed	2	No	No	No	C/S	21 hours	No	Yes	No	Yes	3	Hospital	Female	3.2	39	Vertex	Meconium stained	Yes	Yes	No	36.8	No	Yes	>=15 HIE Severe	82	30 minutes	No	Yes			88										2022-02-12	03:00:00
2022-12-21 14:54:26	244	34	70	174	Married	primary	Not employed	7	No	No	No	C/S	9hours	Yes	No	No	Yes	6	Hospital	Female	3.6	40	Vertex	Clear	No	Yes	No	36.7	No	Yes	11-14:HIE Moderate	92	36minutes	No	No	Yes	0-10: HIE Mild	96	12hours	No	No	Yes	0-10: HIE Mild	99	24hours	No	No	2022-11-30	01:18:00
2022-12-21 15:15:32	245	24	61	171	Married	Secondary	Employed	3	No	No	No	C/S	14hours	No	Yes	No	Yes	4	Hospital	Female	3.3	38	Vertex	Meconium stained	No	Yes	No	36.3	No	Yes	>=15 HIE Severe	74	10minutes	No	No	Yes	>=15: HIE Severe	81	12hours	No	No	Yes	>=15: HIE Severe	55		No	Yes	2022-11-30	02:31:00
2022-12-21 11:24:49	246	28	68	170	Married	Secondary	Employed	7	Yes	Yes	No	SVD	11 hours	Yes	No	No	Yes	5	Hospital	Female	3.7	39	Vertex	Clear	No	Yes	No	36.8	No	Yes	11-14:HIE Moderate	93	21minutes	No	No	Yes	0-10: HIE Mild	96	12 hours	No	No	Yes	0-10: HIE Mild	100	24hours	No	No	2022-11-30	00:12:00
2022-12-21 16:17:49	247	22	59	175	Married	Secondary	Not employed	2	No	No	No	SVD	16hours	No	Yes	No	Yes	3	On my way to hospital	Male	3.1	38	Vertex	Meconium stained	Yes	Yes	No	35.4	No	Yes	11-14:HIE Moderate	88	16minutes	No	No	Yes	>=15: HIE Severe	85	12hours	No	No	Yes	>=15: HIE Severe	65	24hours	No	No	2022-12-01	04:23:00
2022-12-21 16:37:15	248	17	56	173	Single	Secondary	Not employed	1	No	No	No	SVD	16hours	No	Yes	No	Yes	3	Hospital	Male	3.2	39	Vertex	Meconium stained	Yes	Yes	No	36.1	No	Yes	11-14:HIE Moderate	91	15minutes	No	No	Yes	0-10: HIE Mild	95	12hours	No	No	Yes	0-10: HIE Mild	98	24hours	No	No	2022-12-02	19:19:00
2022-12-31 16:47:31	249	20	52	168	Single	Secondary	Not employed	2	No	No	No	C/S	12 hours	No	Yes	No	Yes	8	Hospital	Male	3.2	39	Vertex	Meconium stained	Yes	Yes	No	36.2	No	Yes	>=15 HIE Severe	65	1 hour	No	Yes			88										2022-11-02	15:14:00
2022-12-21 17:09:15	250	17	51	170	Married	Secondary	Not employed	1	No	No	No	C/S	14hours	No	Yes	No	Yes	4	Hospital	Female	3	40	Breech	Meconium stained	Yes	Yes	No	35.4	No	Yes	>=15 HIE Severe	84	6minutes	No	No	Yes	>=15: HIE Severe	86	12hours	No	No	Yes	>=15: HIE Severe	90	24hours	No	No	2022-11-30	08:03:00
2023-01-19 16:42:24	251	21	58	173	Single	Secondary	Employed	1	No	No	No	SVD	12 hours	No	Yes	No	Yes	4	Hospital	Female	3.4	38	Vertex	Clear	No	No	No	36.6	No	Yes	0-10: HIE Mild	95	20 minutes	No	No	Yes	0-10: HIE Mild	99	12	No	No	No	0-10: HIE Mild	100	24 hours	No	No	2022-12-03	20:00:00
2023-01-19 16:25:18	252	30	61	176	Married	primary	Not employed	9	Yes	Yes	No	SVD	6 hours	No	No	No	Yes	3	On my way to hospital	Male	4	39	Vertex	Meconium stained	Yes	Yes	No	35.6	Yes	Yes	11-14:HIE Moderate	90	25 minutes	No	No	Yes	11-14: HIE Moderate	94	12 hours	No	No	No	0-10: HIE Mild	99	24 hours	No	No	2023-01-04	10:09:00
2023-01-02 16:36:49	253	25	65	172	Married	Secondary	Employed	4	No	Yes	No	SVD	9 hours	No	Yes	No	Yes	4	Hospital	Male	3	38	Vertex	Meconium stained	No	Yes	No	36.5	No	Yes	11-14:HIE Moderate	90	36 minutes	No	No	Yes	0-10: HIE Mild	97	12 hours	No	No	Yes	0-10: HIE Mild	100	24 hours	No	No	2022-12-04	15:35:00
2023-01-02 16:47:39	254	20	58	169	Single	Secondary	Not employed	2	No	No	No	SVD	12 hours	No	Yes	No	Yes	3	Hospital	Male	4.5	39	Vertex	Clear	No	Yes	No	36.8	No	Yes	11-14:HIE Moderate	91	31 minutes	No	No	Yes	0-10: HIE Mild	96	12 hours	No	No	Yes	0-10: HIE Mild	100	24 hours	No	No	2022-12-04	12:25:00
2023-01-02 17:50:33	255	20	58	169	Married	Secondary	Not employed	1	No	No	No	C/S	12 hours	No	Yes	No	Yes	6	Hospital	Female	2.9	37	Vertex	Meconium stained	No	Yes	No	35.9	No	Yes	11-14:HIE Moderate	92	39 minutes	No	No	Yes	>=15: HIE Severe	90	12 hours	No	No	Yes	>=15: HIE Severe	90	24 hours	No	No	2022-12-04	04:13:00
2023-01-02 17:57:37	256	17	50	164	Single	primary	Not employed	1	No	No	No	SVD	13 hours	No	Yes	No	Yes	4	Hospital	Female	2.9	37	Vertex	Meconium stained	Yes	Yes	No	35.7	No	Yes	>=15 HIE Severe	55	56 minutes	No	Yes	Yes		88										2022-12-04	04:16:00
2023-01-02 17:26:20	257	21	59	166	Married	Secondary	Not employed	1	No	No	No	C/S	16 hours	No	Yes	No	Yes	6	Hospital	Male	3.5	40	Vertex	Meconium stained	No	Yes	No	36.8	No	Yes	11-14:HIE Moderate	91	1 hour	No	No	Yes	0-10: HIE Mild	97	12 hours	No	No	Yes	0-10: HIE Mild	99	24 hours	Yes	No	2022-12-02	03:33:00
2023-01-19 16:11:28	258	17	50	162	Single	primary	Not employed	2	No	Yes	No	C/S	16 hours	No	Yes	No	Yes	2	Hospital	Female	3	39	Vertex	Meconium stained	Yes	Yes	No	35.4	No	Yes	>=15 HIE Severe	80	16 minutes		Yes			88										2022-12-03	06:12:00
2023-01-19 16:06:05	259	28	68	162	Married	Secondary	Not employed	4	No	No	No	SVD	12hours	No	No	No	Yes	4	Hospital	Male	3.6	39	Vertex	Clear	No	Yes	No	36	Yes	Yes	11-14:HIE Moderate	80	15 minutes	No	No	Yes	0-10: HIE Mild	89	12 hours	No	No	Yes	0-10: HIE Mild	91	24 hours	No	No	2022-12-04	06:00:00
2022-12-20 18:07:36	260	24	65	166	Married	Secondary	Not employed	2	No	No	No	SVD	13hours	No	Yes	No	No	4	Hospital	Female	3.1	39	Vertex	Meconium stained	Yes	Yes	No	35.1	No	Yes	11-14:HIE Moderate	89	21minutes	No	No	Yes	0-10: HIE Mild	94	12hours	No	No	Yes	0-10: HIE Mild	95	24hours	No	No	2022-12-03	18:08:00
2022-12-20 17:19:30	261	25	60	164	Married	Secondary	Employed	2	No	No	No	SVD	16hours	No	Yes	No	Yes	4	Hospital	Female	4.2	41	Vertex	Meconium stained	No	Yes	No	36.1	No	Yes	11-14:HIE Moderate	76	26 MINUTES	No	No	Yes	0-10: HIE Mild	95	12HOURS	No	No	Yes	0-10: HIE Mild	98	24HOURS	No	No	2022-12-02	19:56:00
2022-12-23 10:01:42	262	21	56	166	Married	Secondary	Not employed	1	No	No	No	SVD	15hours	No	Yes	Yes	Yes	4	Hospital	Female	4.5	39	Vertex	Clear	No	Yes	No	36.1	No	Yes	11-14:HIE Moderate	93	12minutes	No	No	Yes	0-10: HIE Mild	97	12hours	No	No	Yes	0-10: HIE Mild	98	24hours	No	No	2022-12-05	06:19:00
2022-12-23 09:48:16	263	25	67	163	Single	Secondary	Not employed	2	No	Yes	No	SVD	48hours	No	No	No	Yes	3	Hospital	Male	3.4	40	Vertex	Clear	Yes	Yes	Yes	39.4	Yes	Yes	11-14:HIE Moderate	85	25minutes	No	No	Yes	0-10: HIE Mild	90	12hours	No	No	Yes	0-10: HIE Mild	99	24hours	No	No	2022-12-12	05:16:00
2023-01-18 19:03:48	264	23	54	169	Married	Secondary	Not employed	1	No	No	No	SVD	17 hours	No	Yes	No	Yes	6	Hospital	Male	3.4	40	Vertex	Clear	No	Yes	No	36.1	No	Yes	0-10: HIE Mild	89	31 minutes	No	No	Yes	0-10: HIE Mild	95	12 hours	No	No	Yes	0-10: HIE Mild	100	24 hours	No	No	2022-12-07	07:53:00
2023-01-02 17:01:39	265	19	59	150	Married	primary	Not employed	1	No	Yes	No	SVD	6 hours	No	No	No	Yes	4	Hospital	Female	3.5	40	Vertex	Clear	Yes	Yes	No	36.8	No	Yes	11-14:HIE Moderate	82	5 minutes	No	No	Yes	0-10: HIE Mild	93	12 hours	No	No	Yes	0-10: HIE Mild	98	24 hours	No	No	2022-12-04	22:45:00
2022-12-21 09:04:18	266	20	61	168	Married	primary	Not employed	1	No	No	No	C/S	18hours	No	Yes	No	Yes	3	Hospital	Female	3.8	40	Vertex	Meconium stained	Yes	Yes	No	36.2	No	Yes	11-14:HIE Moderate	88	13minutes	No	No	Yes	0-10: HIE Mild	92	12hours	No	No	Yes	0-10: HIE Mild	98	24hours	No	No	2022-12-06	17:11:00
2022-12-20 17:32:52	267	36	74	165	Married	primary	Not employed	6	No	No	No	C/S	8hours	No	Yes	No	No	4	Hospital	Male	2.9	38	Vertex	Meconium stained	No	Yes	No	35.6	No	Yes	11-14:HIE Moderate	53	6 minutes	No	No	Yes	11-14: HIE Moderate	74	12hours	No	No	Yes	0-10: HIE Mild	93	24hours	No	No	2022-12-07	21:20:00
2023-01-18 18:47:12	268	36	76	173	Married	Secondary	Not employed	6	No	No	No	C/S	18 hours	No	Yes	No	Yes	6	Hospital	Male	3.8	38	Vertex	Meconium stained	Yes	Yes	No	37.2	Yes	Yes	>=15 HIE Severe	69	10 minutes	No	No	Yes	11-14: HIE Moderate	78	12 hours	No	No	Yes	11-14: HIE Moderate	89	24 hours	No	No	2022-12-06	10:45:00
2023-01-18 18:38:18	269	26	59	152	Married	Secondary	Not employed	3	No	No	Yes	C/S	16 hours	Yes	No	No	Yes	4	Hospital	Female	2.5	36	Vertex	Clear	No	Yes	No	35.8	Yes	Yes	11-14:HIE Moderate	80	10 minutes	No	No	Yes	0-10: HIE Mild	90	12 hours	No	No	Yes	0-10: HIE Mild	92	24 hours	No	No	2022-12-06	23:00:00
2023-01-18 18:30:02	270	20	67	173	Married	Secondary	Employed	1	No	No	No	C/S	5 hours	No	No	Yes	Yes	5	Hospital	Female	3	37	Vertex	Clear	No	Yes	No	36.7	Yes	Yes	0-10: HIE Mild	90	35 minutes	No	No	Yes	0-10: HIE Mild	99	24 hours	No	No	Yes	0-10: HIE Mild	99	24 hours	No	No	2022-12-08	08:58:00
2023-01-18 18:22:25	271	18	60	153	Single	primary	Not employed	1	No	Yes	No	C/S	17 hours	No	Yes	No	Yes	3	Hospital	Male	3.7	39	Vertex	Meconium stained	No	Yes	No	36.1	Yes	Yes	11-14:HIE Moderate	85	18 minutes	No	No	Yes	11-14: HIE Moderate	90	12 hours	No	No	Yes	0-10: HIE Mild	92	24 hours	No	No	2022-11-07	18:00:00
2023-01-18 18:08:36	272	36	72	168	Married	Secondary	Employed	4	No	No	No	C/S	4 hours	Yes	No	No	Yes	8	Hospital	Female	3.8	40	Vertex	Meconium stained	Yes	Yes	No	36.4	Yes	Yes	>=15 HIE Severe	80	45 minutes	No	No	Yes	11-14: HIE Moderate	90	12 hours	No	No	Yes	11-14: HIE Moderate	92	24 hours	No	No	2022-12-14	01:50:00
2023-01-18 17:59:08	273	16	49	152	Single	primary	Not employed	1	No	No	No	SVD	18 hours	No	No	No	Yes	3	Hospital	Female	2.8	38	Vertex	Meconium stained	No	Yes	No	36	Yes	Yes	11-14:HIE Moderate	89	10 minutes	No	No	Yes	11-14: HIE Moderate	90	12 hours	No	No	Yes	0-10: HIE Mild	93	24 hours	Yes	No	2022-12-07	03:00:00
2023-01-03 15:02:10	274	18	50	150	Married	Secondary	Not employed	1	No	Yes	No	C/S	48 hours	No	No	No	Yes	4	Hospital	Female	2.7	38	Vertex	Meconium stained	No	Yes	No	35.1	No	Yes	11-14:HIE Moderate	80	30 minutes	No	No	Yes	11-14: HIE Moderate	90	12 hours			Yes	0-10: HIE Mild	96	24 hours	Yes	No	2022-12-12	09:30:00
2023-01-03 14:55:08	275	22	51	158	Married	Secondary	Not employed	1	No	Yes	No	SVD	24 hours	No	No	No	Yes	3	Hospital	Female	3	39	Vertex	Meconium stained	Yes	Yes	Yes	36	Yes	Yes	11-14:HIE Moderate	89	18 minutes	No	No	Yes	11-14: HIE Moderate	90	12 hours	No	No	Yes	11-14: HIE Moderate	91	24 hours	No	No	2022-12-12	01:00:00
2022-12-20 14:15:26	276	23	50	154	Married	primary	Not employed	3	Yes	No	No	C/S	24	No	No	No	Yes	4	Hospital	Female	3.8	40	Vertex	Meconium stained	No	Yes	No	36.2	Yes	Yes	>=15 HIE Severe	78	20 minutes	No	No	Yes	11-14: HIE Moderate	89	12 hours	No	No	Yes	0-10: HIE Mild	91	24 hours	Yes	No	2022-12-12	00:00:00
2022-12-20 17:04:17	277	19	59	153	Married	Secondary	Not employed	1	No	Yes	Yes	C/S	48hours	Yes	No	No	Yes	4	Hospital	Male	25	36	Vertex	Clear	No	Yes	No	35.5	Yes	Yes	0-10: HIE Mild	80	15mins	No	No	Yes	0-10: HIE Mild	92	12 hours	No	No	Yes	0-10: HIE Mild	92	24HOURS	Yes	No	2022-12-11	19:00:00
2023-01-03 15:19:09	278	27	68	132	Married	primary	Not employed	2	No	Yes	No	C/S	24 hours	No	Yes	No	Yes	6	Hospital	Female	2.5	36	Vertex	Clear	No	Yes	Yes	37.2	Yes	Yes	11-14:HIE Moderate	85	30 minutes	No	No	Yes	0-10: HIE Mild	93	12 hours	No	No	Yes	0-10: HIE Mild	98	24 hours	Yes	No	2022-12-10	03:00:00
2023-01-18 17:46:31	279	30	56	170	Married	Secondary	Employed	4	No	No	No	SVD	9 hours	No	Yes	No	Yes	4	At home	Male	4	40	Vertex	Meconium stained	Yes	Yes	No	36.7	No	Yes	>=15 HIE Severe	85	15 minutes	No	No	Yes	11-14: HIE Moderate	94	12 hours	No	No	Yes	11-14: HIE Moderate	95	24 hours	No	No	2022-12-14	02:28:00
2023-01-18 17:30:04	280	17	54	169	Single	primary	Not employed	1	No	No	No	C/S	20 hours	No	Yes	No	Yes	3	Hospital	Male	3.9	40	Vertex	Meconium stained	Yes	Yes	No	35.9	No	No	11-14:HIE Moderate	91	40 minutes	No	No	Yes	11-14: HIE Moderate	96	12 hours	No	No	No	11-14: HIE Moderate	100	24 hours	No	No	2022-12-18	03:11:00
2023-01-17 16:12:26	281	26	69	158	Married	Secondary	Not employed	2	No	Yes	No	SVD		No	No	No	Yes	4	Hospital	Male	2.5	35	Vertex	Clear	No	Yes	No	35.8	Yes	Yes	0-10: HIE Mild	89	35 minutes	No	No	Yes	0-10: HIE Mild	90	12 hours	No	No	Yes	0-10: HIE Mild	92	24	No	No	2022-12-16	12:35:00
2023-01-17 16:02:33	282	28	72	165	Married	Secondary	Not employed	3	No	No	No	SVD	20 hours	No	No	Yes	Yes	5	Hospital	Male	3.6	40	Vertex	Meconium stained	No	Yes	No	36	Yes	Yes	>=15 HIE Severe	76	10 minutes	No	No	Yes	11-14: HIE Moderate	80	12 hours	No	No	Yes	0-10: HIE Mild	90	24 hours	No	No	2022-12-19	07:35:00
2023-01-17 15:52:59	283	36	67	171	Married	primary	Not employed	6	No	No	No	SVD	18 hours	No	No	No	Yes	3	Hospital	Female	3.1	38	Breech	Clear	No	Yes	No	36.2	Yes	Yes	11-14:HIE Moderate	80	15 minutes	No	No	Yes	0-10: HIE Mild	90	12 hours	No	No	Yes	0-10: HIE Mild	90	24	No	No	2022-12-15	10:00:00
	284	27	48	152	Single	primary	Not employed	2	No	No	Yes	SVD	24 hours	No	No	Yes	Yes	4	Hospital	Female	2.5	36	Vertex	Clear	No	Yes	No	36.8	Yes	Yes	0-10: HIE Mild	90	18 minutes	No	No	Yes	0-10: HIE Mild	97	12 hours	Yes	No	Yes	0-10: HIE Mild	99	24 hours	Yes	No	2022-12-04	05:03:00
2023-01-17 15:31:26	285	18	50	169	Single	Secondary	Not employed	2	Yes	Yes	No	C/S	11 hours	No	Yes	Yes	Yes	4	Hospital	Female	2.8	37	Vertex	Meconium stained	No	Yes	No	36	No	Yes	11-14:HIE Moderate	89	24 hours	No	No			88										2022-11-25	06:38:00
2023-01-17 14:56:10	286	29	73	165	Married	Secondary	Not employed	3	No	No	No	SVD	16 hours	Yes	No	No	Yes	4	Hospital	Female	2.6	38	Vertex	Clear	No	Yes	No	36.2	Yes	Yes	11-14:HIE Moderate	89	15 minutes	No	No	Yes	0-10: HIE Mild	90	12 hours	Yes	No					Yes		2022-12-12	03:00:00
[truncated: 79 more columns]
